# Supplementary material for: The genetic landscape of inherited retinal dystrophies in Arabs
Source: BMC Med Genomics. 2023 May 1;16:89. doi: 10.1186/s12920-023-01518-7 (PMC10150479; doi:10.1186/s12920-023-01518-7)
Supplement: Supplementary file 2 — Supplementary Material 2 [file 12920_2023_1518_MOESM2_ESM.xlsx]

## Sheet: Sheet1
PMID	Year	Nm Affect	Phenotype	Gene	Mutation 1	Type 1	Mutation 2	Type 2	Zygosity	Origin
31318848	2020	1	CCRD	ABCA4	c.5882G>A; p.(Gly1961Glu)	Missense	c.607_611del; p.(Ile203Leufs*75)	Indel	CMP	UAE
24488770	2014	2	BBS	BBS1	c.951+58C4T; p.(G318Vfs*62)	Splice site	r.951_952ins951+1_951+58;	Indel	CMP	KSA
24488770	2014		BBS	BBS1	c.951+58C4T; p.(G318Vfs*62)	Splice site	r.951_952ins951+1_951+59;	Indel	CMP	KSA
27583663	2016	1	USHER	CDH23	c.1084C>T; p.(Gln362)	Nonsense	c.4501G>A; p.(Asp1501Asn)	Missense	CMP	Algeria
31318848	2020	1	STGD	ABCA4	c.5882G>A; p.(Gly1961Glu)	Missense	c.3259G>A; p.(Gln1087Lys)	Missense	CMP	UAE
27081510	2014	3	Jalili Syndrome	CEP290	c.5668G>T; p.(Gly1890*)	Nonsense	c.5932G>A; p.(Arg1978*)	Nonsense	CMP	UAE
27081510	2014	1	Jalili Syndrome	CC2D2A	c.4258G4A; p.(Arg1528His)	Missense	c.1412delG; p.(Lys472Argfs*)	Nonsense	CMP	UAE
27203561	2017	1	LCA	KCNJ13	c.314G>T; p.(Ser105Ile)	Missense	c.655C>T; p.(Gln219*)	Nonsense	CMP	-
31318848	2020	1	STGD	ABCA4	c.5882G>A; p.(Gly1961Glu)	Missense	c.3898C>T; p.(Arg1300*)	Nonsense	CMP	UAE
33921607	2021	1	RCD	CEP290	c.4393C>T; p.(Arg1465 *)	Nonsense	c.7089A>T; p.(Glu2363Asp)	Splice site	CMP	Jordan
33921607	2021	1		CERKL	c.847C>T; p.(Arg283 *)	Nonsense	c.481+1G>A; p.=	Splice site	CMP	Jordan
34194829	2021	1	USHER	MYO7A	c.470+1G>A; p.(=)	Splice site	c.2283-1G>T;	Splice site	CMP	Tunis
27583663	2016	1	USHER	MYO7A	c.487G>A; p.(Gly163Arg)	Missense	c.2283-1G>T; p.(=)	Splice site	CMP	Algeria
26355662	2016	1	RCD	ABCA4	c.2815G>T; p.(Glu939*)	Nonsense	c.1615del; p.(Leu539Serfs*29)	Indel	CMP	KSA
33974130	2021	1	EORD	STX3	c.115-2A>G; p.(=)	Splice site	r.115_214del; p.(Ile39Lysfs*6)	Indel	CMP	Arab
33974130	2021	1	EORD	STX3	c.115-2A>G; p.(=)	Splice site	r.115_214del; p.(Ile39Lysfs*6)	Indel	CMP	Arab
26355662	2016	1	BBS	BBS10	c.1892_1896del; p.(Met631Asnfs*3	Indel	c.728_731del; p.(Lys243Ilefs*15)	Indel	CMP	KSA
29605349	2018	1	USHER	MYO7A	c.198_199insA; p.(Val67Serfs*73)	Indel	c.1219_1226del; p.(Phe407Aspfs*33)	Indel	CMP	KSA
32613137	2020	4	RCD	CNGB1	c.2603G>A; p.(Gly868Asp)	Missense	c.2093_2104dupGCGACCTCATCT; p.(Cys698_lle701dup)	Indel	CMP	KSA
29385733	2018	2	ESCD	NRL	c.508C>A; p.(Arg170Ser)	Missense	c.654del; p.(Cys219Valfs*4)	Indel	CMP	Morocco
28763557	2017	1	RCD	PCARE	c.802C>T; p.(Gln268*)	Nonsense	c.2756_2768del; p.(Lys919Thrfs*2)	Indel	CMP	Lebanon
32790509	2020	1	EORD	RDH12	c.701G>A; p.(Arg234His)	Missense	c.735_743del; p.(Cys245_Leu247deI)	Indel	CMP	KSA
25211151	2014	4	USHER	USH2A	c.8681G>A; p.(Arg2894Lys)	Nonsense	; p.(Arg2853Ilefs*5)	Indel	CMP	jordan
26355662	2016	1	RCD	PROM1	c.604C>G; p.(Cys791Ala2009Profs*32)	Missense	; p.(Trp2077Arg)	Misense	CMP	KSA
29736279	2018	3	STGD	ABCA4	c.?_-463_5714+?dup?_6148_6479_+del; p.(Arg681*)	CNV	c.2041C>T; p.(Arg681*)	Missense	CMP	Tunis
29736279	2018	2	STGD	ABCA4	c.?_-463_5714+?dup?_6148_6479_+del	CNV	c.2041C>T; p.(Arg681*)	Missense	CMP	Tunis
26355662	2016	1	CCRD	ABCA4	c.1532G>A; p.(Arg511His)	Missense	c.2690C>T; p.(Thr897Ile)	Missense	CMP	KSA
26355662	2016	1	RCD	ABCA4	c.1140T>A; p.(Asn380Lys)	Missense	c.5642C>G; p.(Ala1881Gly)	Missense	CMP	KSA
30781664	2019	1	ARB	BEST1	c.1403C>; p.(Pro468Leu)	Missense	c.209A>G; p.(Asp70Gly)	Missense	CMP	Lebanon
30781664	2019	1	ARB	BEST1	c.1403C>; p.(Pro468Leu)	Missense	c.209A>G; p.(Asp70Gly)	Missense	CMP	Lebanon
31888296	2019	1	BBS	BBS12	c.265_266delTT; p. (Leu89Valfs*11)	Indel	c.880T>G; p. (Tyr294Asp)	Missense	CMP	Lebanon
31766397	2019	1	ARB	BEST1	c.422G>A; p.(Arg141His)	Missense	c.584C>T; p.(Ala195Val)	Missense	CMP	Tunis
33316915	2020	4	non syndromic hearing loss	CDH23	c.2752G>A; p.(Asp918Asn)	Missense	c.5009T>A; p.(Val1670Asp)	Missense	CMP	KSA
19375528	2009	2	USHER	CDH23	c.2591G>A; p.(Gly864Asp)	Missense	c.5685C>T; p.(Arg1895Arg)	Missense	CMP	Algeria
31725702	2020	1	ACHM	CNGA3	c.1495C>T; p.Arg499*)	Nonsense	c.967G>C; p.(Ala323Pro)	Missense	CMP	UAE
26355662	2016	3	LCA	CNGA3	c.955T>C; p.(Cys319Arg)	Missense	c.1573G>A; p.(Gly525Ser)	Missense	CMP	KSA
27874104	2016	2	RCD	RPE65	c.271C>T; p.(Arg91Trp)	Missense	c.515T>A; p.(Val172Asp)	Missense	CMP	Tunis
31725702	2020	1	Other IRDs	CRB1	c.2911A>G; p.(Arg971Gly)	Missense	c.3447G>C; p.(Leu1149Phe)	Missense	CMP	UAE
31725702	2020	1	CSNB	TRPM1	c.2782C>T; p.(Arg928Trp)	Missense	c.2999G>A; p.(Arg1000Gln)	Missense	CMP	UAE
32874040	2020	1	CSNB	TRPM1	c.2782C>T; p.(Arg928Trp)	Missense	c.2999G>A; p.(Arg1000Gln)	Missense	CMP	UAE
27874104	2016	2	LCA	EYS	c.5928-2A>G; p.(Leu1970Phe)	Splice site	; p.(Val2050Leu)	Missense	CMP	Tunis
28472130	2017	4	Other IRDs	MYO7A	c.3500T>A; p.(Leu1167His)	Missense	c.5617C>T; p.(Arg1873Trp)	Missense	CMP	Morocco
28472130	2017	3	Other IRDs	MYO7A	c.3500T>A; p.(Leu1167His)	Missense	c.4487C>A; p.(Thr1496Lys)	Missense	CMP	Morocco
28472130	2017	3	Other IRDs	MYO7A	c.6025delG; p.(=)	Nonsense	c.6229T>A;	Missense	CMP	Morocco
24625443	2014	1	LCA	NMNAT1	c.205A>G; p.(Met69Val24	Missense	c.769G>A; p.(Glu257Lys24)	Missense	CMP	Tunis
32790509	2020	1	EORD	RDH12	c.448+1G>A; p.(=)	Splice site	; p.(Arg234His)	Missense	CMP	KSA
31725702	2020	1	STGD	ABCA4	c.5882G>A; p.(Gly1961Glu)	Missense	c.2570T; p.(Leu857Pro)	Missense	CMP	UAE
31725702	2020	1	STGD	ABCA4	c.5882G>A; p.(Gly1961Glu)	Missense	c.2570T; p.(Leu857Pro)	Missense	CMP	UAE
31725702	2020	1	STGD	ABCA4	c.5882G>A; p.(Gly1961Glu)	Missense	c.2570T; p.(Leu857Pro)	Missense	CMP	UAE
31725702	2020	1	STGD	ABCA4	c.5882G>A; p.(Gly1961Glu)	Missense	c.2570T; p.(Leu857Pro)	Missense	CMP	UAE
31725702	2020	1	STGD	ABCA4	c.5882G>A; p.(Gly1961Glu)	Missense	c.2570T; p.(Leu857Pro)	Missense	CMP	UAE
31725702	2020	1	STGD	ABCA4	c.5882G>A; p.(Gly1961Glu)	Missense	c.2570T; p.(Leu857Pro)	Missense	CMP	UAE
31725702	2020	1	STGD	ABCA4	c.5882G>A; p.(Gly1961Glu)	Missense	c.2570T; p.(Leu857Pro)	Missense	CMP	UAE
31725702	2020	1	STGD	ABCA4	c.5882G>A; p.(Gly1961Glu)	Missense	c.2570T; p.(Leu857Pro)	Missense	CMP	UAE
31725702	2020	1	STGD	ABCA4	c.5882G>A; p.(Gly1961Glu)	Missense	c.2570T>C; p.(Leu857Pro)	Missense	CMP	UAE
18636117	2008	2	ACHM	CNGA3	c.847C>T; p.(Arg283Trp)	Missense	c.1190G>T; p.(Gly397Val)	Missense	CMP	UAE
31725702	2020	1	ACHM	CNGA3	c.847C>T; p.(Arg283Trp)	Missense	c.1190G>T; (pGly397Val)	Missense	CMP	UAE
34980503	2022	1		TCTN1	c.1418del+c.800A>G; p.(Pro473Leufs*42)	Indel	c.; p.(Tyr267Cys)	Missense	CMP	Arab
26355662	2018	2	RCD	USH2A	c.1923T>A; p.(Cys641*)	Nonsense	c.14294T>C; p.(Val4765Ala)	Missense	CMP	Jordan
18452394	2008	4	USHER	USH2A	c.1000C>T; p.(Arg334Trp)	Missense	c.5519G>T; (Gly1840Val)	Missense	CMP	Tunis
31318848	2020	1	STGD	ABCA4	c.2657del ; p.(C886Phefs*15)	Indel	c.4328G>A; p).(Arg1443His)	Missense	CMP	UAE
31725702	2020	1	STGD	ABCA4	c.5882G>A; p.(Gly1961Glu)	Missense	c.2570T; p.(Arg1300*)	Missense	CMP	UAE
31318848	2020	1	STGD	ABCA4	c.5882G>A; p.(Gly1961Glu)	Missense	c.4793C>A; p.(Ala1598Asp)	Missense	CMP	UAE
33633436	2021	1	RCD	ABCA4	c.5908C>T; p.(Gly1961Glu)	Missense	c.6148G>C; p.(Trp1101*)	Nonsense	CMP	Morocco
28951997	2017	3	USHER	GPR98	c.1054C>A; p.(Pro352Thr)	Missense	; p.(Leu5515*)	Nonsense	CMP	Morocco
26355662	2018	4	RCD	ABCA4	c.3482G>A; p.(Arg1161His)	Missense	c.5917del; p.(Val1973*)	Nonsense	CMP	Syria
33634125	2021		RCD	IMPG2	c.2274G>A; p.(Arg964*)	Nonsense	2890C>T; p.(trp758*)	Nonsense	CMP	Tunis
29659094	2018	1	RCD	MERTK	c.2079+2T>G; p.(=)	Splice site	c.1951C>T; p.(Arg651*)	Nonsense	CMP	Lebanon
28763557	2017	1	RCD	PCARE	c.2756_2768del; p.(Lys919ThrfsTer2)	Indel	c.802C>T; p.(Gln268*)	Nonsense	CMP	Lebanon
25211151	2014	1	USHER	USH2A	c.4707T>G; p.(Tyr1569*)	Nonsense	c.14424C>A; p.(Cys4808*)	Nonsense	CMP	Lebanon
31725702	2020	1	STGD	ABCA4	c.5882G>A; p.(Gly1961Glu)	Missense	c.2570T; p.(Leu857Pro)	Nonsese	CMP	UAE
31725702	2020	1	STGD	ABCA4	c.5882G>A; p.(Gly1961Glu)	Missense	c.2570T; p.(Leu857Pro)	Nonsese	CMP	UAE
26355662	2016	1	RCD	USH2A	c.2276G>T; p.(Cys759Phe)	Missense	c.5776+1G>A; p.=	Splice site	CMP	KSA
30269812	2018	1	Jalili Syndrome	ARL3	c.445C>T; p.(Arg149Cys)	Missense	c.445C>T; p.(Arg149Cys)	Missense	HMZ	KSA
24488770	2014	2	BBS	BBS10	c.1736A>G; p.(Lys579Arg)	Missense	c.1736A>G; p.(Lys579Arg)	Missense	HMZ	KSA
31888296	2019	1	BBS	BBS9	c.2258A>T; p.(Glu753Val)	Missense	c.2258A>T; p.(Glu753Val)	Missense	HMZ	Lebanon
16877420	2006	2	BBS	BBS1	c.448C>T; p.(Arg146*)	Nonsense	c.448C>T; p.(Arg146*)	Nonsense	HMZ	Tunis
21642631	2011	1	BBS	BBS1	c.1473+4A>G; p.(=)	Splice site	c.1473+4A>G; p.(=)	Splice site	HMZ	Tunis
23432027	2013	2	BBS	BBS1	c.1110G>A; p.(=)	Splice site	c.1110G>A; p.(=)	Splice site	HMZ	Tunis
27081510	2014	1	Jalili Syndrome	INPP5E	c.1543G>A; p.(Arg515Trp)	Missense	c.1543G>A; p.(Arg515Trp)	Missense	HMZ	UAE
27081510	2014	1	Jalili Syndrome	INPP5E	c.1535G>A; p.(Arg512Gln)	Missense	c.1535G>A; p.(Arg512Gln)	Missense	HMZ	Yemen
27081510	2014	2	Jalili Syndrome	TMEM237	c.953_954AGdel; p.(Gln318Profs*5)	Indel	c.953_954AGdel; p.(Gln318Profs*5)	Indel	HMZ	Jordan
27081510	2014	2	Jalili Syndrome	TMEM138	c.389A4G; p.(Tyr130Cys)	Missense	c.389A4G; p.(Tyr130Cys)	Missense	HMZ	UAE
27081510	2014	1	Jalili Syndrome	TMEM138	c.389A4G; p.(Tyr130Cys)	Missense	c.389A4G; p.(Tyr130Cys)	Missense	HMZ	UAE
27081510	2014	1	Jalili Syndrome	AHI1	c.1051C>T; p.(Arg351*)	Nonsense	c.1051C>T; p.(Arg351*)	Nonsense	HMZ	UAE
27081510	2014	1	Jalili Syndrome	AHI1	c.1922T>A; p.(Ile641Asn)	Missense	c.1922T>A; p.(Ile641Asn)	Missense	HMZ	UAE
27081510	2014		Jalili Syndrome	CEP290	c.5668G>T; p.(Gly1890*)	Nonsense	c.5668G>T; p.(Gly1890*)	Nonsense	HMZ	Oman
27081510	2014	1	Jalili Syndrome	CEP290	c.5668G>T; p.(Gly1890*)	Nonsense	c.5668G>T; p.(Gly1890*)	Nonsense	HMZ	UAE
27081510	2014	1	Jalili Syndrome	CEP290	c.5668G>T; p.(Gly1890*)	Nonsense	c.5668G>T; p.(Gly1890*)	Nonsense	HMZ	UAE
31318848	2020	5	CCRD	ABCA4	c.5882G>A; p.(Gly1961Glu)	Missense	c.5882G>A; p.(Gly1961Glu)	Missense	HMZ	UAE
31318848	2020	1	STGD	ABCA4	c.5882G>A; p.(Gly1961Glu)	Missense	c.5882G>A; p.(Gly1961Glu)	Missense	HMZ	UAE
31318848	2020	6	STGD	ABCA4	c.5882G>A; p.(Gly1961Glu)	Missense	c.5882G>A; p.(Gly1961Glu)	Missense	HMZ	UAE
31318848	2020	1	CCRD	ABCA4	c.5882G>A; p.(Gly1961Glu)	Missense	c.5882G>A; p.(Gly1961Glu)	Missense	HMZ	UAE
27344577	2016	-	Other IRDs	CIB2	c.247_257delGAGGGGAACCT; p.(Glu83Hisfs*30)	Nonsense	c.247_257delGAGGGGAACCT; p.(Glu83Hisfs*30)	Nonsense	HMZ	Tunis
27344577	2016	-	Other IRDs	EPS8	c.115delA; p.(Tyr39Glnfs*32)	Nonsense	c.115delA; p.(Tyr39Glnfs*32)	Nonsense	HMZ	Tunis
23278760	2013	2	LCA	RPGRIP1	c.2608_2609insA; p.(Leu870Tyrfs*7)	Indel	c.2608_2609insA; p.(Leu870Tyrfs*7)	Indel	HMZ	UAE
19190672	2009	2	Other IRDs	VPS13B	c.9406-1G>C; p.(Tyr3136Thrfs*16)	Splice site	c.9406-1G>C; p.(Tyr3136Thrfs*16)	Splice site	HMZ	Lebanon
31318848	2020	1	STGD	ABCA4	c.5882G>A; p.(Gly1961Glu)	Missense	c.5882G>A; p.(Gly1961Glu)	Missense	HMZ	UAE
34194829	2021	1	Other IRDs	WHRN	c.2423delG; p.(Gly808Aspfs*11)	Indel	c.2423delG; p.(Gly808Aspfs*11)	Indel	HMZ	Tunis
24194196	2014	1	Other IRDs	MYO7A	c.1952_1953insAG; p.(Cys652fs*11)	Indel	c.1952_1953insAG; p.(Cys652fs*11)	Indel	HMZ	Iraq
15322546	2004	3	Jalili Syndrome	AHI1	c.1051C>T; p.(Arg351*)	Nonsense	c.1051C>T; p.(Arg351*)	Nonsense	HMZ	KSA
30054919	2018	1	CCRD	RPGRIP1	c.1107del; p.(Glu370Asnfs*5)	Indel	c.1107del; p.(Glu370Asnfs*5)	Indel	HMZ	KSA
23105016	2013	1	LCA	RPGRIP1	c.1107del; p.(Glu370Asnfs*5)	Indel	c.1107del; p.(Glu370Asnfs*5)	Indel	HMZ	KSA
26355662	2016	1	LCA	RPGRIP1	c.1107del; p.(Glu370Asnfs*5)	Indel	c.1107del; p.(Glu370Asnfs*5)	Indel	HMZ	KSA
31968401	2020	2	CCRD	ABCA4	c.1648G>A; p.(Gly550Arg)	Missense	c.1648G>A; p.(Gly550Arg)	Missense	HMZ	Jordan
32641690	2020	1	CCRD	ABCA4	c.1916A>G; p.(Tyr639Cys)	Missense	c.1916A>G; p.(Tyr639Cys)	Missense	HMZ	Tunis
26355662	2016	1	STGD	ABCA4	c.2294G>A; p.(Ser765Asn)	Missense	c.2294G>A; p.(Ser765Asn)	Missense	HMZ	KSA
27874104	2016	2	STGD	ABCA4	c.2345G>A; p.(Trp782*)	Missense	c.2345G>A; p.(Trp782*)	Missense	HMZ	Tunis
30054919	2018	1	LCA	RPGRIP1	c.1107del; p.(Glu370Asnfs*5)	Indel	c.1107del; p.(Glu370Asnfs*5)	Indel	HMZ	KSA
23105016	2013	1	LCA	RPGRIP1	c.1107delA; p.(Glu370Asnfs*5)	Indel	c.1107delA; p.(Glu370Asnfs*5)	Indel	HMZ	KSA
23105016	2013	1	LCA	RPGRIP1	c.1107delA; p.(Glu370Asnfs*5)	Indel	c.1107delA; p.(Glu370Asnfs*5)	Indel	HMZ	KSA
30054919	2018	1	CCRD	ABCA4	c.3610G>A; p.(Asp1204Asn)	Missense	c.3610G>A; p.(Asp1204Asn)	Missense	HMZ	Syria
23432027	2013		BBS	BBS1	c.1110G>A; p.(=)	Splice site	c.1110G>A; p.(=)	Splice site	HMZ	Tunis
32641690	2020	1	ACHM	CNGA3	c.1114C>T; p.(Pro372Ser)	Missense	c.1114C>T; p.(Pro372Ser)	Missense	HMZ	Tunis
32641690	2020	1	RCD	ABCA4	c.4139C>T; p.(Pro1380Leu)	Missense	c.4139C>T; p.(Pro1380Leu)	Missense	HMZ	Tunis
17724221	2007	3	STGD	ABCA4	c.4254-15del23; p.(IVS28-15del23bp)	Splice site	c.4254-15del23; p.(IVS28-15del23bp)	Splice site	HMZ	Arab
31725702	2020	1	ACHM	CNGA3	c.1114C>T; p.(Pro372Ser)	Missense	c.1114C>T; p.(Pro372Ser)	Missense	HMZ	UAE
32587456	2020	3	RCD	RP1	c.1126C>T; p.(Arg376*)	Missense	c.1126C>T; p.(Arg376*)	Missense	HMZ	Jordan
33921607	2021	3	RCD	RP1	c.1126C>T; p.(Arg376*)	Nonsense	c.1126C>T; p.(Arg376*)	Nonsense	HMZ	Jordan
21901789	2011	1	LCA	IQCB1	c.1130-1G>C;	Nonsense	c.1130-1G>C;	Nonsense	HMZ	KSA
23105016	2013	2	RCD	ABCA4	c.4793C>A; p.(Ala1598Asp)	Missense	c.4793C>A; p.(Ala1598Asp)	Missense	HMZ	KSA
26355662	2016	1	MD	ABCA4	c.4852T>A; p.(Trp1618Arg)	Missense	c.4852T>A; p.(Trp1618Arg)	Missense	HMZ	KSA
21901789	2011	1	LCA	IQCB1	c.1130-1G>C;	Nonsense	c.1130-1G>C;	Nonsense	HMZ	KSA
32641690	2020	1	STGD	ABCA4	c.1140T>A; p.(Asn380Lys)	Missense	c.1140T>A; p.(Asn380Lys)	Missense	HMZ	Tunis
27874104	2016	2	RCD	CERKL	c.1151+3_1151+6del; p.(=)	Indel	c.1151+3_1151+6del; p.(=)	Indel	HMZ	Tunis
27874104	2016	1	RCD	CERKL	c.1151+3_1151+6del; p.(=)	Indel	c.1151+3_1151+6del; p.(=)	Indel	HMZ	Tunis
27874104	2016	1	RCD	CERKL	c.1151+3_1151+6del; p.(=)	Indel	c.1151+3_1151+6del; p.(=)	Indel	HMZ	Tunis
27874104	2016	1	RCD	CERKL	c.1151+3_1151+6del; p.(=)	Indel	c.1151+3_1151+6del; p.(=)	Indel	HMZ	Tunis
24488770	2014	2	BBS	MKKS	c.116C>T; p.(Pro39Leu)	Missense	c.116C>T; p.(Pro39Leu)	Missense	HMZ	KSA
24488770	2014		BBS	MKKS	c.116C>T; p.(Pro39Leu)	Missense	c.116C>T; p.(Pro39Leu)	Missense	HMZ	KSA
26355662	2016	1	RCD	CRB1	c.1180T>C; p.(Cys394Arg)	Missense	c.1180T>C; p.(Cys394Arg)	Missense	HMZ	KSA
26355662	2016	1	RCD	CRB1	c.1180T>C; p.(Cys394Arg)	Missense	c.1180T>C; p.(Cys394Arg)	Missense	HMZ	KSA
26355662	2016	1	RCD	CRB1	c.1180T>C; p.(Cys394Arg)	Missense	c.1180T>C; p.(Cys394Arg)	Missense	HMZ	KSA
33981653	2021	2	Alström syndrome	ALMS1	c.11873?2A>T; p.=	Splice site	c.11873?2A>T; p.=	Splice site	HMZ	KSA
33981653	2021	3	Alström syndrome	ALMS1	c.11873?2A>T; p.=	Splice site	c.11873?2A>T; p.=	Splice site	HMZ	KSA
31725702	2020	1	Alström syndrome	ALMS1	c.11876-2A>T; p.?	Splice site	c.11876-2A>T; p.?	Splice site	HMZ	UAE
19273793	2009	1	ESCD	NR2E3	c.119-2A>C; p.(=)	Splice site	c.119-2A>C; p.(=)	Splice site	HMZ	palestine
19273794	2009	1	ESCD	NR2E3	c.119-2A>C; p.(=)	Splice site	c.119-2A>C; p.(=)	Splice site	HMZ	palestine
19273795	2009	1	ESCD	NR2E3	c.119-2A>C; p.(=)	Splice site	c.119-2A>C; p.(=)	Splice site	HMZ	palestine
31725702	2020	1	ESCD	NR2E3	c.119-2A>C; p.?	Splice site	c.119-2A>C; p.?	Splice site	HMZ	UAE
26355662	2016	1	Other IRDs	NR2E3	c.119-2A>C; p.=	Splice site	c.119-2A>C; p.=	Splice site	HMZ	KSA
26355662	2016	1	Other IRDs	NR2E3	c.119-2A>C; p.=	Splice site	c.119-2A>C; p.=	Splice site	HMZ	KSA
16877420	2006	2	BBS	BBS5	c.123delA; p.(Gly42Glufs*11)	Indel	c.123delA; p.(Gly42Glufs*11)	Indel	HMZ	Tunis
32641690	2020	2	BBS	BBS5	c.123delA; p.(Gly42Glufs*11)	Indel	c.123delA; p.(Gly42Glufs*11)	Indel	HMZ	Tunis
31725702	2019	1	RCD	AGBL5	c.1255dup; p.(Thr419Asnfs*32)	Indel	c.1255dup; p.(Thr419Asnfs*32)	Indel	HMZ	UAE
31725702	2020	1	RCD	AGBL5	c.1255dup; p.(Thr419Asnfs*32)	Indel	c.1255dup; p.(Thr419Asnfs*32)	Indel	HMZ	UAE
26355662	2016	1	LCA	RPE65	c.131G>A; p.(Arg44Gln)	Missense	c.131G>A; p.(Arg44Gln)	Missense	HMZ	KSA
26355662	2016	1	STGD	ABCA4	c.6286G>A; p.(Phe2089Leu)	Missense	c.6286G>A; p.(Phe2089Leu)	Missense	HMZ	KSA
35475888	2022	10	STGD	ABCA4	c.859-25A>G; p.(=)	Splice site	c.859-25A>G; p.(=)	Splice site	HMZ	Palestine
33899203	2021	1	CCRD	ABCA4	c.885delC; p.(Leu296Cysfs*4)	Indel	c.885delC; p.(Leu296Cysfs*4)	Indel	HMZ	Tunis
22938382	2012	2	USHER	ABHD12	c.193C>T; p.(Arg65*)	Nonsense	c.193C>T; p.(Arg65*)	Nonsense	HMZ	Lebanon
25091951	2014	3	CCRD	ADAM9	c.1396-2A>G; p.(=)	Splice site	c.1396-2A>G; p.(=)	Splice site	HMZ	Egypt
26355662	2016	1	CCRD	ADAM9	c.1130+1G>A; p.(=)	Splice site	c.1130+1G>A; p.(=)	Splice site	HMZ	KSA
26355662	2016	1	Other IRDs	ADAMTS18	c.1298C>A; p.(Thr433Asn)	Missense	c.1298C>A; p.(Thr433Asn)	Missense	HMZ	KSA
31725702	2020	1	Other IRDs	ADAMTS18	c.1559A>G; p.(Gln520Arg)	Missense	c.1559A>G; p.(Gln520Arg)	Missense	HMZ	UAE
864228	2022	1	USHER	ADGRV1	c.7130G>A; p.(Arg2377Gln)	Missense	c.7130G>A; p.(Arg2377Gln)	Missense	HMZ	Lebanon
26355662	2016	1	RCD	RPE65	c.131G>A; p.(Arg44Gln)	Missense	c.131G>A; p.(Arg44Gln)	Missense	HMZ	KSA
22693042	2012	1	Jalili Syndrome	AHI1	c.1328T>A; p.(Val443Asp)	Missense	c.1328T>A; p.(Val443Asp)	Missense	HMZ	KSA
18268248	2008	2	Jalili Syndrome	AHI1		Indel		Indel	HMZ	Egypt
18268248	2008		Jalili Syndrome	AHI1		Nonsense		Nonsense	HMZ	Egypt
18268248	2008		Jalili Syndrome	AHI1		Indel		Indel	HMZ	Egypt
22693042	2012	2	Jalili Syndrome	AHI1	c.1328T>A; p.(Val443Asp)	Missense	c.1328T>A; p.(Val443Asp)	Missense	HMZ	KSA
15322546	2004	2	Jalili Syndrome	AHI1	c.1303C>T; p.(Arg435*)	Nonsense	c.1303C>T; p.(Arg435*)	Nonsense	HMZ	KSA
15322546	2004	1	Jalili Syndrome	AHI1	c.1328T>A; p.(Val443Asp)	Missense	c.1328T>A; p.(Val443Asp)	Missense	HMZ	KSA
22693042	2012	1	Jalili Syndrome	AHI1	c.1328T>A; p.(Val443Asp)	Missense	c.1328T>A; p.(Val443Asp)	Missense	HMZ	KSA
22693042	2012	2	Jalili Syndrome	AHI1	c.1328T>A; p.(Val443Asp)	Missense	c.1328T>A; p.(Val443Asp)	Missense	HMZ	KSA
19956407	2009	3	RCD	MERTK	c.1335_1336del; p.(Ala446Serfs*28)	Indel	c.1335_1336del; p.(Ala446Serfs*28)	Indel	HMZ	KSA
26355662	2018	4	RCD	MERTK	c.1335_1336del; p.(Ala446Serfs*28)	Indel	c.1335_1336del; p.(Ala446Serfs*28)	Indel	HMZ	KSA
29300381	2018	2	USHER	ARSG	c.133G>T; p.(Asp45Tyr)	Missense	c.133G>T; p.(Asp45Tyr)	Missense	HMZ	Yemen
25616960	2015	2	Jalili Syndrome	AHI1	c.3263_3264delGG; p.Trp1088Leufs*16	Indel	c.3263_3264delGG; p.Trp1088Leufs*16	Indel	HMZ	Egypt
26541515	2015	3	Jalili Syndrome	AHI1	c.910dup; p.(Thr304Asnfs*6)	Indel	c.910dup; p.(Thr304Asnfs*6)	Indel	HMZ	Morocco
33921607	2021	1	RCD	AHI1	c.2335G>A; p.(Asp779Asn)	Missense	c.2335G>A; p.(Asp779Asn)	Missense	HMZ	Jordan
29300381	2018	2	USHER	ARSG	c.133G>T; p.(Asp45Tyr)	Missense	c.133G>T; p.(Asp45Tyr)	Missense	HMZ	Yemen
29300381	2018	1	USHER	ARSG	c.133G>T; p.(Asp45Tyr)	Missense	c.133G>T; p.(Asp45Tyr)	Missense	HMZ	Yemen
26355662	2016	1		PRPH2	c.136C>T; p.(Arg46*)	Nonsense	c.136C>T; p.(Arg46*)	Nonsense	HMZ	KSA
23105016	2013	1	LCA	PRPH2	c.136C>T; p.(Arg46*)	Nonsense	c.136C>T; p.(Arg46*)	Nonsense	HMZ	KSA
26061163	2016	2	LCA	PRPH2	c.136C>T; p.(Arg46*)	Nonsense	c.136C>T; p.(Arg46*)	Nonsense	HMZ	KSA
33369259	2021	1	CSNB	TRPM1	c.1394T>A; p.(Met465Lys)	Missense	c.1394T>A; p.(Met465Lys)	Missense	HMZ	KSA
19283855	2009	1	Alström syndrome	ALMS1	c.8275C>T; p.(Arg2720*)	Nonsense	c.8275C>T; p.(Arg2720*)	Nonsense	HMZ	KSA
31889847	2020	3	Alström syndrome	ALMS1	c.8194C>T; p.(Arg2721*)	Nonsense	c.8194C>T; p.(Arg2721*)	Nonsense	HMZ	KSA
30054919	2018	1	Alström syndrome	ALMS1	c.8776C>G; p.(Arg2926*)	Nonsense	c.8776C>G; p.(Arg2926*)	Nonsense	HMZ	KSA
28272210	2017	1	Alström syndrome	ALMS1	c.12154_12166delCGCTCTGGGGAGC; p.(Arg4052Glyfs*2)	Indel	c.12154_12166delCGCTCTGGGGAGC; p.(Arg4052Glyfs*2)	Indel	HMZ	KSA
19283855	2009	1	Alström syndrome	ALMS1	c.5981delCAGA; p.(Gln1987*)	Indel	c.5981delCAGA; p.(Gln1987*)	Indel	HMZ	KSA
30488743	2018	1	Alström syndrome	ALMS1	c.6305C>A; p.(Glu2096Lys)	Nonsense	c.6305C>A; p.(Glu2096Lys)	Nonsense	HMZ	KSA
26355662	2016	1	Alström syndrome	ALMS1	c.849dup; p.(Glu284Argfs*12)	Indel	c.849dup; p.(Glu284Argfs*12)	Indel	HMZ	KSA
26355662	2016	1	Alström syndrome	ALMS1	c.1674del; p.(Pro559Leufs*37)	Indel	c.1674del; p.(Pro559Leufs*37)	Indel	HMZ	KSA
33369259	2021	1	CSNB	TRPM1	c.1394T>A; p.(Met465Lys)	Missense	c.1394T>A; p.(Met465Lys)	Missense	HMZ	KSA
26355662	2016	5		RDH12	c.139G>A; p.(Ala47Thr)	Missense	c.139G>A; p.(Ala47Thr)	Missense	HMZ	KSA
30488743	2018	1	Alström syndrome	ALMS1	c.2723C>G; p.(Ser908*)	Nonsense	c.2723C>G; p.(Ser908*)	Nonsense	HMZ	KSA
19283855	2009	1	Alström syndrome	ALMS1	c.5534C>G; p.(Ser908*)	Nonsense	c.5534C>G; p.(Ser908*)	Nonsense	HMZ	KSA
26355662	2016	1	Alström syndrome	ALMS1	c.2729C>G; p.(Ser910*)	Nonsense	c.2729C>G; p.(Ser910*)	Nonsense	HMZ	KSA
30488743	2018	1	Alström syndrome	ALMS1	c.12154_12166delCGCTCTGGGGAGC; p.?	Indel	c.12154_12166delCGCTCTGGGGAGC; p.?	Indel	HMZ	KSA
23105016	2013	1	LCA	RDH12	c.139G>A; p.(Ala47Thr)	Missense	c.139G>A; p.(Ala47Thr)	Missense	HMZ	KSA
23105016	2013	1	LCA	RDH12	c.139G>A; p.(Ala47Thr)	Missense	c.139G>A; p.(Ala47Thr)	Missense	HMZ	KSA
30054919	2018	1	RCD	RDH12	c.139G>A; p.(Ala47Thr)	Missense	c.139G>A; p.(Ala47Thr)	Missense	HMZ	KSA
30054919	2018	1	Alström syndrome	ALMS1	c.6064C>T; p.(Gly2017Val)	Nonsense	c.6064C>T; p.(Gly2017Val)	Nonsense	HMZ	Oman
27523285	2016	2	Alström syndrome	ALMS1	c.10388-2A>G; p.=	Splice site	c.10388-2A>G; p.=	Splice site	HMZ	Tunis
30600744	2019	1	Alström syndrome	ALMS1	c.11544+3A>T; p.(=)	Splice site	c.11544+3A>T; p.(=)	Splice site	HMZ	Yemen
30781664	2019	1	ARB	BEST1	c.1403C>T; p.(Pro468Leu)	Missense	c.1403C>T; p.(Pro468Leu)	Missense	HMZ	Lebanon
26355662	2016	1		ALMS1	c.11876-2A>T; p.=	Splice site	c.11876-2A>T; p.=	Splice site	HMZ	KSA
21901789	2011	6	LCA	ALMS1	c.10945G>T; p.(Glu3649*)	Nonsense	c.10945G>T; p.(Glu3649*)	Nonsense	HMZ	KSA
23652376	2014	1	Other IRDs	ALMS1	IVS18-3T4G; p.(Val3958fs3964*)	Indel	IVS18-3T4G; p.(Val3958fs3964*)	Indel	HMZ	Lebanon
23849777	2013	1	RCD	ARL2BP	c.101-1G>C; p.(=)	Splice site	c.101-1G>C; p.(=)	Splice site	HMZ	Arab
27790702	2017	2	RCD	ARL2BP	c.207+1G>T; p.(=)	Splice site	c.207+1G>T; p.(=)	Splice site	HMZ	Morocco
31888296	2019	2	BBS	ARL6	c.68T>C; p. (Leu23Pro)	Missense	c.68T>C; p. (Leu23Pro)	Missense	HMZ	Lebanon
30781664	2019	1	ARB	BEST1	c.1403C>T; p.(Pro468Leu)	Missense	c.1403C>T; p.(Pro468Leu)	Missense	HMZ	Lebanon
29200130	2017	3	CCRD	CRB1	c.1429G>A; p.(Gly477Arg)	Missense	c.1429G>A; p.(Gly477Arg)	Missense	HMZ	KSA
23105016	2013	3	RCD	CRB1	c.1429G>A; p.(Gly477Arg)	Missense	c.1429G>A; p.(Gly477Arg)	Missense	HMZ	KSA
27344577	2016	-	Other IRDs	USH2A	c.14586T>G; p.(Tyr4862*)	Nonsense	c.14586T>G; p.(Tyr4862*)	Nonsense	HMZ	Tunis
27344577	2016	-	Other IRDs	USH2A	c.14586T>G; p.(Tyr4862*)	Nonsense	c.14586T>G; p.(Tyr4862*)	Nonsense	HMZ	Tunis
23432027	2013	1	BBS	BBS1	c.1473+4A>G; p.(=)	Splice site	c.1473+4A>G; p.(=)	Splice site	HMZ	Tunis
30054919	2018	1	CCRD	ATF6	c.949C>T; .	Nonsense	c.949C>T; .	Nonsense	HMZ	KSA
19858128	2010	2	BBS	BBS1	c.136+1G>A; p.(Ala42fs*44)	Splice site	c.136+1G>A; p.(Ala42fs*44)	Splice site	HMZ	KSA
23105016	2013	1	BBS	BBS1	c.951+58C>T; p.(G318Vfs*61)	Indel	c.951+58C>T; p.(G318Vfs*61)	Indel	HMZ	KSA
23432027	2013	1	BBS	BBS5	c.149T>G; p.(Leu50Arg)	Missense	c.149T>G; p.(Leu50Arg)	Missense	HMZ	Tunis
19858128	2010	2	BBS	BBS1	; p.(Gly318Valfs*35)	Splice site	; p.(Gly318Valfs*35)	Splice site	HMZ	KSA
19858128	2010	3	BBS	BBS1	c.963+58C>T; p.(Gly318Valfs*61)	Splice site	c.963+58C>T; p.(Gly318Valfs*61)	Splice site	HMZ	KSA
21642631	2011	1	BBS	BBS5	c.149T>G; p.(Leu50Arg)	Missense	c.149T>G; p.(Leu50Arg)	Missense	HMZ	Tunis
33921607	2021	1	RCD	C8orf37	c.155+1G>A; p.(=)	Splice site	c.155+1G>A; p.(=)	Splice site	HMZ	Jordan
33921607	2021	1		C8orf37	c.155+1G>A; p.(=)	Splice site	c.155+1G>A; p.(=)	Splice site	HMZ	Jordan
17962469	2007	2	LCA	TULP1	c.1593_1594dupTTCGCC; .FA531-532dup	Indel	c.1593_1594dupTTCGCC; .FA531-532dup	Indel	HMZ	Algeria
17962469	2007	5	EORD	TULP1	c.1593_1594dupTTCGCC; .FA531-532dup	Indel	c.1593_1594dupTTCGCC; .FA531-532dup	Indel	HMZ	Algeria
23105016	2013	1	CDSRR	KCNV2	c.159C>G; p.(Tyr53*)	Nonsense	c.159C>G; p.(Tyr53*)	Nonsense	HMZ	KSA
31960170	2020		CDSRR	KCNV2	c.159C>G; p.(Tyr53*)	Nonsense	c.159C>G; p.(Tyr53*)	Nonsense	HMZ	KSA
29659094	2018	1	RCD	MERTK	c.1604+2T>G; p.(=)	Splice site	c.1604+2T>G; p.(=)	Splice site	HMZ	KSA
26355662	2016	1	RCD	MERTK	c.1604+2T>G; p.(=)	Splice site	c.1604+2T>G; p.(=)	Splice site	HMZ	KSA
26355662	2016	1	CCRD	ABCA4	c.1630_1633dup; p.(Asn545Argfs*12)	Indel	c.1630_1633dup; p.(Asn545Argfs*12)	Indel	HMZ	KSA
21642631	2011	1	BBS	BBS1	c.1169T>G; p.(Met390Arg)	Missense	c.1169T>G; p.(Met390Arg)	Missense	HMZ	Tunis
26355662	2016	1	CCRD	ABCA4	c.1630_1633dup; p.(Asn545Argfs*12)	Indel	c.1630_1633dup; p.(Asn545Argfs*12)	Indel	HMZ	KSA
26355662	2016	1	RCD	ABCA4	c.1630_1633dup; p.(Asn545Argfs*12)	Indel	c.1630_1633dup; p.(Asn545Argfs*12)	Indel	HMZ	KSA
26355662	2016	1	BBS	BBS10	c.1892_1896del; p.(Met631Asnfs*3)	Indel	c.1892_1896del; p.(Met631Asnfs*3)	Indel	HMZ	KSA
23432027	2013	1	BBS	BBS10	c.1171_1181dupGCATTTATACC; p.(Ser396Leufs*6)	Indel	c.1171_1181dupGCATTTATACC; p.(Ser396Leufs*6)	Indel	HMZ	Tunis
24488770	2014	3	BBS	MKKS	c.1646T>C; p.(Leu549Pro)	Missense	c.1646T>C; p.(Leu549Pro)	Missense	HMZ	KSA
24488770	2014		BBS	MKKS	c.1646T>C; p.(Leu549Pro)	Missense	c.1646T>C; p.(Leu549Pro)	Missense	HMZ	KSA
24488770	2014		BBS	MKKS	c.1646T>C; p.(Leu549Pro)	Missense	c.1646T>C; p.(Leu549Pro)	Missense	HMZ	KSA
22693042	2012	3	Jalili Syndrome	RPGRIP1L	c.1649A>G; p.(Gly550Arg)	Missense	c.1649A>G; p.(Gly550Arg)	Missense	HMZ	KSA
22693042	2012	3	Jalili Syndrome	RPGRIP1L	c.1649A>G; p.(Gly550Arg)	Missense	c.1649A>G; p.(Gly550Arg)	Missense	HMZ	KSA
33921607	2021	1	RCD	CRB1	c.1733T>A; p.(Val578Glu)	Missense	c.1733T>A; p.(Val578Glu)	Missense	HMZ	Jordan
21642631	2011	1	BBS	BBS12	c.355G>A; p.(Lys119Ilefs*18)	Missense	c.355G>A; p.(Lys119Ilefs*18)	Missense	HMZ	Tunis
21642631	2011	1	BBS	BBS12	1560G>A; p.(Trp520*)	Nonsense	1560G>A; p.(Trp520*)	Nonsense	HMZ	Tunis
33921607	2021	1	RCD	CRB1	c.1733T>A; p.(Val578Glu)	Missense	c.1733T>A; p.(Val578Glu)	Missense	HMZ	Jordan
26355662	2016	1	BBS	BBS2	c.508G>A; p.(Asp170Asn)	Missense	c.508G>A; p.(Asp170Asn)	Missense	HMZ	KSA
16823392	2006	2	BBS	BBS2	haplotype; p.(Gly139Val)	Missense	haplotype; p.(Gly139Val)	Missense	HMZ	lebanon
23432027	2013	1	BBS	BBS2	c.345+5G>A; p.(=)	Splice site	c.345+5G>A; p.(=)	Splice site	HMZ	Tunis
33921607	2021	1		CRB1	c.1733T>A; p.(Val578Glu)	Missense	c.1733T>A; p.(Val578Glu)	Missense	HMZ	Jordan
24488770	2014		BBS	BBS10	c.1736A>G; p.(Lys579Arg)	Missense	c.1736A>G; p.(Lys579Arg)	Missense	HMZ	KSA
33974130	2021	1	EORD	STX3	c.177_178delCT; p.(Tyr60Glnfs*16)	Indel	c.177_178delCT; p.(Tyr60Glnfs*16)	Indel	HMZ	Lebanon
31725702	2020	1	BBS	BBS2	c.1015C>T; p.(Arg339*)	Nonsense	c.1015C>T; p.(Arg339*)	Nonsense	HMZ	UAE
33921607	2021	2	RCD	BBS2	c.944G>A; p.(Arg315Gln)	Missense	c.944G>A; p.(Arg315Gln)	Missense	HMZ	Jordan
26355662	2016	1	RCD	BBS2	c.943C>T; p.(Arg315Trp)	Missense	c.943C>T; p.(Arg315Trp)	Missense	HMZ	KSA
33974130	2021	1	EORD	STX3	c.177_178delCT; p.(Tyr60Glnfs*16)	Indel	c.177_178delCT; p.(Tyr60Glnfs*16)	Indel	HMZ	Lebanon
19858128	2010	5	BBS	BBS3	c.732+1952_899-3806-del4139; p.(Cys160*)	Indel	c.732+1952_899-3806-del4139; p.(Cys160*)	Indel	HMZ	KSA
19858128	2010	4	BBS	BBS3	c.431C>T; p.(Ser144Phe)	Missense	c.431C>T; p.(Ser144Phe)	Missense	HMZ	KSA
21642631	2011	1	BBS	BBS3	c.92C>T; p.(Thr31Met)	Missense	c.92C>T; p.(Thr31Met)	Missense	HMZ	KSA
26355662	2016	2	BBS	BBS4	c.1091C>A; p.(Ala364Glu)	Missense	c.1091C>A; p.(Ala364Glu)	Missense	HMZ	KSA
19858128	2010	2	BBS	BBS4	c.178-2A>G; p.(Ala53Hisfs*2)	Splice site	c.178-2A>G; p.(Ala53Hisfs*2)	Splice site	HMZ	KSA
22219648	2011	3	BBS	BBS4	c.253G>C; p.(Glu85Gln)	Missense	c.253G>C; p.(Glu85Gln)	Missense	HMZ	KSA
26355662	2016	1	BBS	BBS4	c.157-2A>G; p.=	Splice site	c.157-2A>G; p.=	Splice site	HMZ	KSA
23432027	2013	1	BBS	BBS4		CNV		CNV	HMZ	Tunis
26355662	2016	1	LCA	AIPL1	c.178dup; p.(His60Profs*98)	Indel	c.178dup; p.(His60Profs*98)	Indel	HMZ	KSA
26355662	2016	1	LCA	AIPL1	c.178dup; p.(His60Profs*98)	Indel	c.178dup; p.(His60Profs*98)	Indel	HMZ	KSA
26294103	2015	1	EORD	C21orf2	c.182G>A; p.(Cys61Tyr)	Missense	c.182G>A; p.(Cys61Tyr)	Missense	HMZ	KSA
26294103	2015	1	EORD	C21orf2	c.182G>A; p.(Cys61Tyr)	Missense	c.182G>A; p.(Cys61Tyr)	Missense	HMZ	KSA
26885695	2016	1	Other IRDs	CDH3	c.1859_1862delCTCT; p.?	Indel	c.1859_1862delCTCT; p.?	Indel	HMZ	Arab
24559376	2014	3	BBS	BBS5	c.966dupT; p.(Ala323Cysfs*57)	Indel	c.966dupT; p.(Ala323Cysfs*57)	Indel	HMZ	KSA
26355662	2016	1	BBS	BBS5	c.955_957del; p.(Gly329Cys)	Missense	c.955_957del; p.(Gly329Cys)	Missense	HMZ	KSA
26885695	2016	1	Other IRDs	CDH3	c.1859_1862delCTCT; p.?	Indel	c.1859_1862delCTCT; p.?	Indel	HMZ	Arab
31888296	2019	1	USHER	CLRN1	c.188A>C; p.(Tyr63Ser)	Missense	c.188A>C; p.(Tyr63Ser)	Missense	HMZ	Lebanon
864228	2022	3	USHER	CLRN1	c.188A>C; p.(Tyr63Ser)	Missense	c.188A>C; p.(Tyr63Ser)	Missense	HMZ	Lebanon
31264916	2019	4	CCRD	IMPG2	c.189dup; p.(Gln64Thrfs*9)	Indel	c.189dup; p.(Gln64Thrfs*9)	Indel	HMZ	UAE
32641690	2020	1	BBS	BBS5	c.214G>A; p.(Gly72Ser)	Missense	c.214G>A; p.(Gly72Ser)	Missense	HMZ	Tunis
23432027	2013	1	BBS	BBS6	c.1272+1G>A; p.(=)	Splice site	c.1272+1G>A; p.(=)	Splice site	HMZ	Tunis
16877420	2006	1	BBS	BBS6	c.1436C>G; p.(Ser479*)	Nonsense	c.1436C>G; p.(Ser479*)	Nonsense	HMZ	Tunis
31264916	2019	1	CCRD	IMPG2	c.189dup; p.(Gln64Thrfs*9)	Indel	c.189dup; p.(Gln64Thrfs*9)	Indel	HMZ	UAE
31264916	2019	4	RCD	IMPG2	c.189dup; p.(Gln64Thrfs*9)	Indel	c.189dup; p.(Gln64Thrfs*9)	Indel	HMZ	UAE
26355662	2016	1	BBS	BBS7	c.602-2A>T; p.(Ser200Tyr)	Splice site	c.602-2A>T; p.(Ser200Tyr)	Splice site	HMZ	KSA
16877420	2006	1	BBS	BBS7	g.47247455_47267458del20004insATA; p.(Met284Lysfs*7)	Indel	g.47247455_47267458del20004insATA; p.(Met284Lysfs*7)	Indel	HMZ	Tunis
21642631	2011	1	BBS	BBS8	c.405G>A; p.(Met135Ile)	Missense	c.405G>A; p.(Met135Ile)	Missense	HMZ	KSA
23432027	2013	1	BBS	BBS8	c.459+1G>A; p.(=)	Splice site	c.459+1G>A; p.(=)	Splice site	HMZ	Tunis
21642631	2011	1	BBS	BBS8	c.1011C>G; p.(Pher337Leu)	Missense	c.1011C>G; p.(Pher337Leu)	Missense	HMZ	Tunis
31264916	2019	1	RCD	IMPG2	c.189dup; p.(Gln64Thrfs*9)	Indel	c.189dup; p.(Gln64Thrfs*9)	Indel	HMZ	UAE
31725702	2020	1	RCD	IMPG2	c.189dup; p.(Gln64Thrfs*9)	Indel	c.189dup; p.(Gln64Thrfs*9)	Indel	HMZ	UAE
16877420	2006	2	BBS	BBS8	c.355_356insGGTGGAAGGCCAGGCA; p.(Thr124Argfs*43)	Indel	c.355_356insGGTGGAAGGCCAGGCA; p.(Thr124Argfs*43)	Indel	HMZ	Tunis
26355662	2016	1	BBS	BBS9	c.263C>A; p.(Ser88*)	Nonsense	c.263C>A; p.(Ser88*)	Nonsense	HMZ	KSA
30781664	2019	1	ARB	BEST1	c.209A>G; p.(Asp70Gly)	Missense	c.209A>G; p.(Asp70Gly)	Missense	HMZ	Lebanon
31725702	2020	1	RCD	IMPG2	c.189dup; p.(Gln64Thrfs*9)	Indel	c.189dup; p.(Gln64Thrfs*9)	Indel	HMZ	UAE
29605349	2018	1	USHER	MYO7A	c.198_199insA; p.(Val67Serfs*73)	Indel	c.198_199insA; p.(Val67Serfs*73)	Indel	HMZ	KSA
26359340	2016	11		IFT140	c.1990G>A; p.(Glu664Lys)	Missense	c.1990G>A; p.(Glu664Lys)	Missense	HMZ	KSA
30781664	2019	1	ARB	BEST1	c.830C>T; p.(Thr277Met)	Missense	c.830C>T; p.(Thr277Met)	Missense	HMZ	Lebanon
31766397	2019	1	ARB	BEST1	C.604C>T; p.(Arg202Gly)	Missense	C.604C>T; p.(Arg202Gly)	Missense	HMZ	Tunis
31766397	2019	1	ARB	BEST1	c.658C>T; p.(Gln220*)	Nonsense	c.658C>T; p.(Gln220*)	Nonsense	HMZ	Tunis
31766397	2019	2	ARB	BEST1	c.500A>G; p.(Glu167Gly)	Missense	c.500A>G; p.(Glu167Gly)	Missense	HMZ	Tunis
31766397	2019	1	ARB	BEST1	c.103G>A; p.(Glu35Lys)	Missense	c.103G>A; p.(Glu35Lys)	Missense	HMZ	Tunis
30054919	2018	1	LCA	IFT140	c.1990G>A; p.(Glu664Lys)	Missense	c.1990G>A; p.(Glu664Lys)	Missense	HMZ	KSA
24698627	2014	1	EORD	IFT140	c.1990G>A; p.(Glu664Lys)	Missense	c.1990G>A; p.(Glu664Lys)	Missense	HMZ	KSA
31725702	2020	1	BVMD	BEST1	c.37C>T; p.(Arg13Cys)	Missense	c.37C>T; p.(Arg13Cys)	Missense	HMZ	UAE
31725702	2020	1	BVMD	BEST1	c.11C>T; p.(Thr4IIe)	Missense	c.11C>T; p.(Thr4IIe)	Missense	HMZ	UAE
31254423	2019	1	BVMD	BEST1	c.1550C>G; p.(Ser517*)	Nonsense	c.1550C>G; p.(Ser517*)	Nonsense	HMZ	Tunis
26355662	2016	1	Other IRDs	BEST1	c.848_850del; p.(Phe283del)	Indel	c.848_850del; p.(Phe283del)	Indel	HMZ	KSA
24698627	2014	1	EORD	IFT140	c.1990G>A; p.(Glu664Lys)	Missense	c.1990G>A; p.(Glu664Lys)	Missense	HMZ	KSA
24698627	2014	1	EORD	IFT140	c.1990G>A; p.(Glu664Lys)	Missense	c.1990G>A; p.(Glu664Lys)	Missense	HMZ	KSA
30054919	2018	1	Other IRDs	IFT140	c.1990G>A; p.(Glu664Lys)	Missense	c.1990G>A; p.(Glu664Lys)	Missense	HMZ	KSA
24488770	2014	2	BBS	BBS12	c.2041_2049del; p.(Leu682_Leu684del)	Indel	c.2041_2049del; p.(Leu682_Leu684del)	Indel	HMZ	KSA
24488770	2014		BBS	BBS12	c.2041_2049del; p.(Leu682_Leu684del)	Indel	c.2041_2049del; p.(Leu682_Leu684del)	Indel	HMZ	KSA
26355662	2016	1	RCD	MERTK	c.2214del; p.(Cys738Trpfs*32)	Indel	c.2214del; p.(Cys738Trpfs*32)	Indel	HMZ	KSA
26355662	2016	1	RCD	MERTK	c.2214del; p.(Cys738Trpfs*32)	Indel	c.2214del; p.(Cys738Trpfs*32)	Indel	HMZ	KSA
32641690	2020	3	CCRD	C2orf71	c.2756_2768del13; p.(Lys919ThrfsTer2)	Indel	c.2756_2768del13; p.(Lys919ThrfsTer2)	Indel	HMZ	Tunis
26355662	2016	1		C2orf71	c.3289C>T; p.(Gln1097*)	Nonsense	c.3289C>T; p.(Gln1097*)	Nonsense	HMZ	KSA
30054919	2018	1	RCD	C2orf71	c.1377delT; p.(Phe459Leufs*39)	Indel	c.1377delT; p.(Phe459Leufs*39)	Indel	HMZ	Iraq
22693042	2012	1	Jalili Syndrome	C5ORF42	c.7978C>T; p.(Arg2660*)	Nonsense	c.7978C>T; p.(Arg2660*)	Nonsense	HMZ	KSA
26355662	2016	1	RCD	MERTK	c.2214del; p.(Cys738Trpfs*32)	Indel	c.2214del; p.(Cys738Trpfs*32)	Indel	HMZ	KSA
26355662	2016	1	RCD	MERTK	c.2214del; p.(Cys738Trpfs*32)	Indel	c.2214del; p.(Cys738Trpfs*32)	Indel	HMZ	KSA
31725702	2019	1	RCD	MERTK	c.2214del; p.(Cys738Trpfs*32)	Indel	c.2214del; p.(Cys738Trpfs*32)	Indel	HMZ	UAE
32641690	2020	3	CCRD	C8ORF37	c.470+1G>T; p.=	Splice site	c.470+1G>T; p.=	Splice site	HMZ	Tunis
31725702	2019	1	RCD	MERTK	c.2214del; p.(Cys738Trpfs*32)	Indel	c.2214del; p.(Cys738Trpfs*32)	Indel	HMZ	UAE
31725702	2019	1	RCD	MERTK	c.2214del; p.(Cys738Trpfs*32)	Indel	c.2214del; p.(Cys738Trpfs*32)	Indel	HMZ	UAE
31725702	2019	1	RCD	MERTK	c.2214del; p.(Cys738Trpfs*32)	Indel	c.2214del; p.(Cys738Trpfs*32)	Indel	HMZ	UAE
31725702	2020	1	RCD	MERTK	c.2214del; p.(Cys738Trpfs*32)	Indel	c.2214del; p.(Cys738Trpfs*32)	Indel	HMZ	UAE
31725702	2020	1	RCD	MERTK	c.2214del; p.(Cys738Trpfs*32)	Indel	c.2214del; p.(Cys738Trpfs*32)	Indel	HMZ	UAE
23105016	2013	1	CCRD	CABP4	c.81_82insA; p.(Arg54Alafs*19)	Indel	c.81_82insA; p.(Arg54Alafs*19)	Indel	HMZ	KSA
33369259	2021	1	CSNB	CABP4	c.1A>G; p.(Met1?)	Missense	c.1A>G; p.(Met1?)	Missense	HMZ	KSA
31725702	2020	1	RCD	MERTK	c.2214del; p.(Cys738Trpfs*32)	Indel	c.2214del; p.(Cys738Trpfs*32)	Indel	HMZ	UAE
31725702	2020	1	RCD	MERTK	c.2214del; p.(Cys738Trpfs*32)	Indel	c.2214del; p.(Cys738Trpfs*32)	Indel	HMZ	UAE
31725702	2020	1	Other IRDs	CRB1	c.2234C>T; p.(Thr745Met)	Missense	c.2234C>T; p.(Thr745Met)	Missense	HMZ	UAE
31725702	2020	1	Other IRDs	CRB1	c.2234C>T; p.(Thr745Met)	Missense	c.2234C>T; p.(Thr745Met)	Missense	HMZ	UAE
23105016	2013	1	RCD	CRB1	c.2234C>T; p.(Thr745Met)	Missense	c.2234C>T; p.(Thr745Met)	Missense	HMZ	KSA
26355662	2016	1	CCRD	CACNA1F	c.1903G>A; p.(Val635Ile)	Missense	c.1903G>A; p.(Val635Ile)	Missense	HMZ	KSA
33369259	2021	1	CSNB	CACNA1F	c.3401G>A; p.(=)	Splice site	c.3401G>A; p.(=)	Splice site	HMZ	KSA
33369259	2021	1	CSNB	CACNA1F	c.2436_2437delGGinsCT; p.(Glu812Aspfs*2)	Indel	c.2436_2437delGGinsCT; p.(Glu812Aspfs*2)	Indel	HMZ	KSA
21068128	2010	1	Jalili Syndrome	CC2D2A	c.3056G>A; p.(Arg1019Gln)	Missense	c.3056G>A; p.(Arg1019Gln)	Missense	HMZ	Egypt
34997822	2022	1	non syndromic hearing loss	CDH23	c.6626A>G; p.(Tyr2209Cys)	Missense	c.6626A>G; p.(Tyr2209Cys)	Missense	HMZ	Tunis
27583663	2016	1	USHER	CDH23	c.6829+1G>A; p.(=)	Splice site	c.6829+1G>A; p.(=)	Splice site	HMZ	Algeria
27583663	2016	1	USHER	CDH23	c.871G>A; p.(Gly291Arg)	Missense	c.871G>A; p.(Gly291Arg)	Missense	HMZ	Algeria
19375528	2009	2	USHER	CDH23	c.5869C>T; p.(Pro1957Ser)	Missense	c.5869C>T; p.(Pro1957Ser)	Missense	HMZ	Algeria
27583663	2016	1	USHER	CDH23	c.5850T>A; p.(Ser1950Ser)	Missense	c.5850T>A; p.(Ser1950Ser)	Missense	HMZ	Algeria
27583663	2016	1	USHER	CDH23	c.6337C>T; p.(Ser2102*)	Nonsense	c.6337C>T; p.(Ser2102*)	Nonsense	HMZ	Algeria
27583663	2016	1	USHER	CDH23	c.115T>C; p.(Tyr39His)	Missense	c.115T>C; p.(Tyr39His)	Missense	HMZ	Algeria
25211151	2014	2	USHER	CDH23	c.8803C>T; p.(Arg935*)	Nonsense	c.8803C>T; p.(Arg935*)	Nonsense	HMZ	Lebanon
23105016	2013	1	LCA	RPGRIP1	c.2236G>A; p.(Gly746Arg)	Missense	c.2236G>A; p.(Gly746Arg)	Missense	HMZ	KSA
23105016	2013	1	LCA	RPGRIP1	c.2236G>A; p.(Gly746Arg)	Missense	c.2236G>A; p.(Gly746Arg)	Missense	HMZ	KSA
34997822	2022	1	USHER	CDH23	c.1152C>A; p.(Ser384Arg)	Missense	c.1152C>A; p.(Ser384Arg)	Missense	HMZ	Tunis
31725702	2020	1	MD	CDH3	c.977C>A; p.(Pro326His)	Missense	c.977C>A; p.(Pro326His)	Missense	HMZ	UAE
26885695	2016	2	Other IRDs	CDH3	c.307C>T; p.(Arg103*)	Nonsense	c.307C>T; p.(Arg103*)	Nonsense	HMZ	Arab
26355662	2016	1	LCA	RPGRIP1	c.2236G>A; p.(Gly746Arg)	Missense	c.2236G>A; p.(Gly746Arg)	Missense	HMZ	KSA
26355662	2016	1	LCA	RPGRIP1	c.2236G>A; p.(Gly746Arg)	Missense	c.2236G>A; p.(Gly746Arg)	Missense	HMZ	KSA
30710256	2019	1	CCRD	CDH3	c.1508G>A; p.(Arg503His)	Missense	c.1508G>A; p.(Arg503His)	Missense	HMZ	Syria
32641690	2020	1	CCRD	CDHR1	c.863-2_863-1delAG; p.(=)	Indel	c.863-2_863-1delAG; p.(=)	Indel	HMZ	Tunis
30054919	2018	1	RCD	CDHR1	c.338del; p.(Gly113Alafs*2)	Indel	c.338del; p.(Gly113Alafs*2)	Indel	HMZ	Palestine
33921607	2021	1		CDHR1	c.338delG; p.(Gly113Alafs * 2)	Indel	c.338delG; p.(Gly113Alafs * 2)	Indel	HMZ	Jordan
27208211	2016	1	Jalili Syndrome	CEP120	c.49+5_49+10delins477; p.(Gly+1Aspfs*14)	Indel	c.49+5_49+10delins477; p.(Gly+1Aspfs*14)	Indel	HMZ	Palestine
30054919	2018	1	RCD	IMPG2	c.2274G>A; p.	Nonsense	c.2274G>A; p.	Nonsense	HMZ	KSA
30054919	2018	1	RCD	IMPG2	c.2274G>A; p.	Nonsense	c.2274G>A; p.	Nonsense	HMZ	KSA
26355662	2016	1	RCD	IMPG2	c.2274G>A; p.(Trp758*)	Nonsense	c.2274G>A; p.(Trp758*)	Nonsense	HMZ	KSA
26355662	2016	1	RCD	IMPG2	c.2274G>A; p.(Trp758*)	Nonsense	c.2274G>A; p.(Trp758*)	Nonsense	HMZ	KSA
26355662	2016	1	RCD	IMPG2	c.2274G>A; p.(Trp758*)	Nonsense	c.2274G>A; p.(Trp758*)	Nonsense	HMZ	KSA
26355662	2018	1	RCD	IMPG2	c.2274G>A; p.(Trp758*)	Nonsense	c.2274G>A; p.(Trp758*)	Nonsense	HMZ	KSA
26355662	2018	3	RCD	IMPG2	c.2274G>A; p.(Trp758*)	Nonsense	c.2274G>A; p.(Trp758*)	Nonsense	HMZ	KSA
27583663	2016	1	USHER	MYO7A	c.2283-1G>T; p.(=)	Splice site	c.2283-1G>T; p.(=)	Splice site	HMZ	Algeria
27583663	2016	1	USHER	MYO7A	c.2283-1G>T; p.(=)	Splice site	c.2283-1G>T; p.(=)	Splice site	HMZ	Algeria
17361009	2007	1	USHER	MYO7A	c.2283-1G>T; p.(=)	Splice site	c.2283-1G>T; p.(=)	Splice site	HMZ	Morocco
31464256	2019	2	Jalili Syndrome	CEP290	c.5704G>T; p.(Glu1902*)	Nonsense	c.5704G>T; p.(Glu1902*)	Nonsense	HMZ	KSA
22246503	2012	7	Jalili Syndrome	CEP41	c.33+2T>G; p.(=)	splice site	c.33+2T>G; p.(=)	splice site	HMZ	Egypt
30851774	2019	1	CCRD	CERKL	c.450_451delAT; p.(Ile150Metfs * 3)	Indel	c.450_451delAT; p.(Ile150Metfs * 3)	Indel	HMZ	Jordan
30851774	2019	1	RCD	CERKL	c.1187_1188del; p.(Cys362*)	Indel	c.1187_1188del; p.(Cys362*)	Indel	HMZ	Jordan
26355662	2016	1	RCD	CERKL	c.238+1G>A; p.(=)	Splice site	c.238+1G>A; p.(=)	Splice site	HMZ	KSA
25798947	2015	1	USHER	MYO7A	c.2283-1G>T; p.(=)	Splice site	c.2283-1G>T; p.(=)	Splice site	HMZ	Tunis
27874104	2016	2	RCD	CNGB1	c.2293C>T; p.(Arg765Cys)	Missense	c.2293C>T; p.(Arg765Cys)	Missense	HMZ	Tunis
26355662	2016	1	RCD	CERKL	c.890T>C; p.(Ile297Thr)	Missense	c.890T>C; p.(Ile297Thr)	Missense	HMZ	KSA
32641690	2020	1	RCD	CNGB1	c.2293C>T; p.(Arg765Cys)	Missense	c.2293C>T; p.(Arg765Cys)	Missense	HMZ	Tunis
29659094	2018	2	RCD	MERTK	c.2323C>T; p.(Arg775*)	Nonsense	c.2323C>T; p.(Arg775*)	Nonsense	HMZ	Morocco
22180149	2012	3	RCD	MERTK	c.2323C>T; p.(Arg775*)	Nonsense	c.2323C>T; p.(Arg775*)	Nonsense	HMZ	Morocco
30054919	2018	1	LCA	LRAT	c.233_242del; p.(Leu78Argfs*85)	Indel	c.233_242del; p.(Leu78Argfs*85)	Indel	HMZ	KSA
26355662	2016	1	RCD	LRAT	c.233_242del; p.(Leu78Argfs*85)	Indel	c.233_242del; p.(Leu78Argfs*85)	Indel	HMZ	KSA
23105016	2013	4	RCD	IMPG2	c.2346_2347del; p.(Arg782Serfs*24)	Indel	c.2346_2347del; p.(Arg782Serfs*24)	Indel	HMZ	KSA
26411914	2015	5	Other IRDs	CHM	c.IVS1+1G>A; .	splice site	c.IVS1+1G>A; .	splice site	HMZ	Tunis
26355662	2016	1	Other IRDs	CHM	c.1144G>T; p.(Glu382*)	Nonsense	c.1144G>T; p.(Glu382*)	Nonsense	HMZ	KSA
34194829	2021	1	Other IRDs	CIB2	c.310C>T; p.(Arg104*)	Nonsense	c.310C>T; p.(Arg104*)	Nonsense	HMZ	Tunis
33921607	2021	1	USHER	CLN3	c.1000C>T; p.(Arg334Cys)	Missense	c.1000C>T; p.(Arg334Cys)	Missense	HMZ	Jordan
33507209	2020	7	MD	CLN5	c.415T>C; p.(Phe139Leu)	Missense	c.415T>C; p.(Phe139Leu)	Missense	HMZ	KSA
31968401	2020	4	USHER	CLRN1	c.433+1G>A; p.(=)	Splice site	c.433+1G>A; p.(=)	Splice site	HMZ	Jordan
31968401	2020	2	USHER	CLRN1	c.323T>C; p.(Leu108Pro)	Missense	c.323T>C; p.(Leu108Pro)	Missense	HMZ	Jordan
26355662	2016	1	RCD	IMPG2	c.2346_2347del; p.(Arg782Serfs*24)	Indel	c.2346_2347del; p.(Arg782Serfs*24)	Indel	HMZ	KSA
18452394	2008	1	USHER	USH2A	c.239-240insGTAC; p.(Thr80fs*28)	Indel	c.239-240insGTAC; p.(Thr80fs*28)	Indel	HMZ	Iraq
18452394	2008	2	USHER	USH2A	c.239-240insGTAC; p.(Thr80fs*28)	Indel	c.239-240insGTAC; p.(Thr80fs*28)	Indel	HMZ	Yemen
33369259	2021	1	CSNB	TRPM1	c.2394delC; p.(=)	Splice site	c.2394delC; p.(=)	Splice site	HMZ	KSA
33369259	2021	1	CSNB	TRPM1	c.2394delC; p.(=)	Splice site	c.2394delC; p.(=)	Splice site	HMZ	KSA
21675857	2011	2	USHER	CLRN1	c.301_305delGTCAT; p.(Val101Serfs*27)	Indel	c.301_305delGTCAT; p.(Val101Serfs*27)	Indel	HMZ	Lebanon
26355662	2018	1	RCD	LRAT	c.241_242del; p.(Leu81Aspfs*40)	Indel	c.241_242del; p.(Leu81Aspfs*40)	Indel	HMZ	KSA
30054919	2018	1	RCD	LRAT	c.241_242del; p.(Leu81Aspfs*40)	Indel	c.241_242del; p.(Leu81Aspfs*40)	Indel	HMZ	KSA
26820066	2016	1	LCA	CLUAP1	c.817C>T; p.(Leu273Phe)	Missense	c.817C>T; p.(Leu273Phe)	Missense	HMZ	KSA
23105016	2013	1	ACHM	CNGA3	c.661C>T; p.(Arg221*)	Nonsense	c.661C>T; p.(Arg221*)	Nonsense	HMZ	KSA
34997822	2022	1	Other IRDs	WHRN	c.2423delG; p.(Gly808Aspfs*11)	Indel	c.2423delG; p.(Gly808Aspfs*11)	Indel	HMZ	Tunis
23105016	2013	1	ACHM	CNGA3	c.488C>T; p.(Pro163Leu)	Missense	c.488C>T; p.(Pro163Leu)	Missense	HMZ	KSA
27344577	2016	-	Other IRDs	LRTOMT	c.242G>A; p.(Arg81Gln)	Missense	c.242G>A; p.(Arg81Gln)	Missense	HMZ	Tunis
27344577	2016	-	Other IRDs	LRTOMT	c.242G>A; p.(Arg81Gln)	Missense	c.242G>A; p.(Arg81Gln)	Missense	HMZ	Tunis
31725702	2020	1	CSNB	TRPM1	c.245_250delinsGTGAAAGAT; p.(Asp82_Ser83delinsGlyGluArg)	Indel	c.245_250delinsGTGAAAGAT; p.(Asp82_Ser83delinsGlyGluArg)	Indel	HMZ	UAE
31725702	2020	1	ACHM	CNGA3	c.1457G>A; p.(Cys486Tyr)	Missense	c.1457G>A; p.(Cys486Tyr)	Missense	HMZ	UAE
18636117	2008	3	ACHM	CNGA3	c.1190G>T; p.(Gly397Val)	Missense	c.1190G>T; p.(Gly397Val)	Missense	HMZ	UAE
32874040	2020	1	CSNB	TRPM1	c.245_250delinsGTGAAAGAT; p.(Asp82_Ser83delinsGlyGluArg)	Indel	c.245_250delinsGTGAAAGAT; p.(Asp82_Ser83delinsGlyGluArg)	Indel	HMZ	UAE
23105016	2013	1	RCD	GPR125	c.2504C>G; p.(Ser835Cys)	Missense	c.2504C>G; p.(Ser835Cys)	Missense	HMZ	KSA
26355662	2016	1	RCD	GPR125	c.2504C>G; p.(Ser835Cys)	Missense	c.2504C>G; p.(Ser835Cys)	Missense	HMZ	KSA
21901789	2011	1	LCA	CNGA3	c.1579C>A; p.(Leu527Met)	Missense	c.1579C>A; p.(Leu527Met)	Missense	HMZ	KSA
28469144	2017	4	USHER	CLRN1	c.254–649T>G; p.(=)	Splice site	c.254–649T>G; p.(=)	Splice site	HMZ	KSA
33921607	2021	2	RCD	CNGB1	c.2662G>A; p.(Ala888Thr)	Missense	c.2662G>A; p.(Ala888Thr)	Missense	HMZ	Jordan
26355662	2016	1	RCD	CNGB1	c.2294G>T; p.(Arg765Leu)	Missense	c.2294G>T; p.(Arg765Leu)	Missense	HMZ	KSA
28469144	2017	1	USHER	CLRN1	c.254–649T>G; p.(=)	Splice site	c.254–649T>G; p.(=)	Splice site	HMZ	KSA
28469144	2017	1	USHER	CLRN1	c.254–649T>G; p.(=)	Splice site	c.254–649T>G; p.(=)	Splice site	HMZ	KSA
23105016	2013	1	RCD	CNGB1	c.2957A>T; p.(Lys986Met)	Missense	c.2957A>T; p.(Lys986Met)	Missense	HMZ	KSA
33441055	2021	1	RCD	CNGB1	c.1460C>G; p.(Ser487*)	Nonsense	c.1460C>G; p.(Ser487*)	Nonsense	HMZ	KSA
19956407	2009	4	RCD	ARL6	c.266C>T; p.(Ala89Val)	Missense	c.266C>T; p.(Ala89Val)	Missense	HMZ	KSA
19858128	2010	4	BBS	BBS3	c.266C>T; p.(Ala89Val)	Missense	c.266C>T; p.(Ala89Val)	Missense	HMZ	KSA
32641690	2020	2	ACHM	CNGB3	c.1810C>T; p.(Arg604*)	Nonsense	c.1810C>T; p.(Arg604*)	Nonsense	HMZ	Tunis
31725702	2020	1	ACHM	CNGB3	c.1318C>T; p.(Gln440*)	Nonsense	c.1318C>T; p.(Gln440*)	Nonsense	HMZ	UAE
31725702	2020	1	ACHM	CNGB3	c.372_375del; p.(Ile124Metfs*12)	Indel	c.372_375del; p.(Ile124Metfs*12)	Indel	HMZ	UAE
27874104	2016	2	EORD	CNGB3	c.607C>T; p.(Asp202Glu)	Missense	c.607C>T; p.(Asp202Glu)	Missense	HMZ	Tunis
24625443	2014	1	CCRD	CNNM4	c.189del; p.(Asp63fs)	Indel	c.189del; p.(Asp63fs)	Indel	HMZ	Algeria
23105016	2013	1	CCRD	CNNM4	c.1484C>T; p.(Thr495Ile)	Missense	c.1484C>T; p.(Thr495Ile)	Missense	HMZ	KSA
23105016	2013	1	LCA	RPE65	c.271C>T; p.(Arg91Trp)	Missense	c.271C>T; p.(Arg91Trp)	Missense	HMZ	KSA
23105016	2013	1	LCA	RPE65	c.271C>T; p.(Arg91Trp)	Missense	c.271C>T; p.(Arg91Trp)	Missense	HMZ	KSA
26355662	2016	2	LCA	CNNM4	c.734C>T; p.(Ser245Leu)	Missense	c.734C>T; p.(Ser245Leu)	Missense	HMZ	KSA
26355662	2016	1	LCA	RPE65	c.271C>T; p.(Arg91Trp)	Missense	c.271C>T; p.(Arg91Trp)	Missense	HMZ	KSA
26502894	2015	1	Jalili Syndrome	CNNM4	c.1495G>A; p.(Val499Met)	Missense	c.1495G>A; p.(Val499Met)	Missense	HMZ	Algeria
19200525	2009	3	Jalili Syndrome	CNNM4	c.1813C>T; p.(Arg605*)	Nonsense	c.1813C>T; p.(Arg605*)	Nonsense	HMZ	Jordan
NA	2015	2	Jalili Syndrome	CNNM4	c.1474G>T; p.(Gly492Cys)	Missense	c.1474G>T; p.(Gly492Cys)	Missense	HMZ	KSA
19200527	2009	3	Jalili Syndrome	CNNM4	c.707G>A; p.(Arg236Gln)	Missense	c.707G>A; p.(Arg236Gln)	Missense	HMZ	Lebanon
19200525	2009	1	Jalili Syndrome	CNNM4	c.599C>A; p.	Missense	c.599C>A; p.	Missense	HMZ	Palestine
20706282	2010	1	Jalili Syndrome	CNNM4	c.599C>A; p.(Ser200Tyr)	Missense	c.599C>A; p.(Ser200Tyr)	Missense	HMZ	Palestine
31725702	2020	1	Other IRDs	COL18A1	c.2118dup; p.(Gly707Argfs*23)	Indel	c.2118dup; p.(Gly707Argfs*23)	Indel	HMZ	UAE
31725702	2020	1	Other IRDs	COL18A1	c.3523_3524del; p.(Leu1175Valfs*72)	Indel	c.3523_3524del; p.(Leu1175Valfs*72)	Indel	HMZ	UAE
16909383	2006	4	Other IRDs	COL9A1	-; p.(Arg295*)	Nonsense	-; p.(Arg295*)	Nonsense	HMZ	Morocco
18936139	2009	3	LCA	RPE65	c.271C>T; p.(Arg91Trp)	Missense	c.271C>T; p.(Arg91Trp)	Missense	HMZ	KSA
31925606	2020	3	LCA	RPE65	c.271C>T; p.(Arg91Trp)	Missense	c.271C>T; p.(Arg91Trp)	Missense	HMZ	KSA
32641690	2020	1	CCRD	CRB1	c.2506C>A; p.(Pro836Thrfs*19)	Missense	c.2506C>A; p.(Pro836Thrfs*19)	Missense	HMZ	Tunis
32641690	2020	1	CCRD	CRB1	c.2105A>G; p.(Tyr702Cys)	Missense	c.2105A>G; p.(Tyr702Cys)	Missense	HMZ	Tunis
18936139	2009	2	LCA	CRB1	c.G>A; p.(Trp93*)	Nonsense	c.G>A; p.(Trp93*)	Nonsense	HMZ	KSA
12567265	2002	8	LCA	CRB1	c.del4121_4130; ATQG 1374â€“1377 *	Nonsense	c.del4121_4130; ATQG 1374â€“1377 *	Nonsense	HMZ	Palestine
26872607	2016	3	LCA	CRB1	c.2555T>C; p.(Ile852Thr)	Missense	c.2555T>C; p.(Ile852Thr)	Missense	HMZ	Syria
32641690	2020	1	LCA	CRB1	c.3542+1G>A; p.=	Splice site	c.3542+1G>A; p.=	Splice site	HMZ	Tunis
31725702	2020	1	Other IRDs	CRB1	c.3961T>G; p.(Cys1321Gly)	Missense	c.3961T>G; p.(Cys1321Gly)	Missense	HMZ	UAE
31725702	2020	1	Other IRDs	CRB1	c.2505_2508del; p.(Pro836Thrfs*19)	Indel	c.2505_2508del; p.(Pro836Thrfs*19)	Indel	HMZ	UAE
31725702	2020	1	Other IRDs	CRB1	c.2677-7T>A; p.?	Splice site	c.2677-7T>A; p.?	Splice site	HMZ	UAE
26355662	2016	1	LCA	SPATA7	c.288T>A; p.(Cys96*)	Nonsense	c.288T>A; p.(Cys96*)	Nonsense	HMZ	KSA
33921607	2021	1	RCD	CRB1	c.1844G>T; p.(Gly615Val)	Missense	c.1844G>T; p.(Gly615Val)	Missense	HMZ	Jordan
26355662	2016	1	LCA	SPATA7	c.288T>A; p.(Cys96*)	Nonsense	c.288T>A; p.(Cys96*)	Nonsense	HMZ	KSA
26355662	2016	1	LCA	SPATA7	c.288T>A; p.(Cys96*)	Nonsense	c.288T>A; p.(Cys96*)	Nonsense	HMZ	KSA
19956407	2009	4	RCD	CRB1	c.3159T>G; p.(Cys1053Trp)	Missense	c.3159T>G; p.(Cys1053Trp)	Missense	HMZ	KSA
23105016	2013	2	RCD	CRB1	c.3495T>G; p.(Cys1165Trp)	Missense	c.3495T>G; p.(Cys1165Trp)	Missense	HMZ	KSA
19956407	2009	1	RCD	CRB1	c.80G>C; p.(Cys27Phe)	Missense	c.80G>C; p.(Cys27Phe)	Missense	HMZ	KSA
30054919	2018	1	LCA	SPATA7	c.288T>A; p.(Cys96*)	Nonsense	c.288T>A; p.(Cys96*)	Nonsense	HMZ	Yemen
26355662	2016	1	RCD	SPATA7	c.288T>A; p.(Cys96*)	Nonsense	c.288T>A; p.(Cys96*)	Nonsense	HMZ	KSA
26355662	2016	1	CSNB	CNGB1	c.2957A>T; p.(Asn986Ile)	Missense	c.2957A>T; p.(Asn986Ile)	Missense	HMZ	KSA
26355662	2016	1	RCD	CNGB1	c.2957A>T; p.(Asn986Ile)	Missense	c.2957A>T; p.(Asn986Ile)	Missense	HMZ	KSA
26355662	2016	1	RCD	CNGB1	c.2957A>T; p.(Asn986Ile)	Missense	c.2957A>T; p.(Asn986Ile)	Missense	HMZ	KSA
31725702	2019	1	RCD	PCARE	c.2967del; p.(Val990Trpfs*45)	Indel	c.2967del; p.(Val990Trpfs*45)	Indel	HMZ	UAE
31725702	2020	1	RCD	PCARE	c.2967del; p.(Val990Trpfs*45)	Indel	c.2967del; p.(Val990Trpfs*45)	Indel	HMZ	UAE
24488770	2014		BBS	IFT27	c.296G>A; p.(Cys99Tyr)	Missense	c.296G>A; p.(Cys99Tyr)	Missense	HMZ	KSA
26355662	2016	1	RCD	CRB1	c.1463T>C; p.(Phe488Ser)	Missense	c.1463T>C; p.(Phe488Ser)	Missense	HMZ	KSA
26355662	2016	1	RCD	CRB1	c.2330_2336del; p.(Pro777Leufs*4)	Indel	c.2330_2336del; p.(Pro777Leufs*4)	Indel	HMZ	KSA
24488770	2014		BBS	IFT27	c.296G>A; p.(Cys99Tyr)	Missense	c.296G>A; p.(Cys99Tyr)	Missense	HMZ	KSA
23105016	2013	1	RCD	CRB1	c.2024G>A; p.(Trp675*)	Nonsense	c.2024G>A; p.(Trp675*)	Nonsense	HMZ	KSA
33441055	2021	1	RCD	CRB1	c.1837G>C; p.(Val613Leu 2)	Missense	c.1837G>C; p.(Val613Leu 2)	Missense	HMZ	KSA
26355662	2016	1	RCD	CRB1	c.2701G>T; p.(Val901Phe)	Missense	c.2701G>T; p.(Val901Phe)	Missense	HMZ	KSA
23362850	2014	2	RCD	CRB1	c.1772_1775del; p.(Cys591Serfs*29)	Indel	c.1772_1775del; p.(Cys591Serfs*29)	Indel	HMZ	Lebanon
33633436	2021	1	RCD	CRB1	c.1690G>T; p.(Asp564Tyr)	Missense	c.1690G>T; p.(Asp564Tyr)	Missense	HMZ	Morocco
864228	2022	2	USHER	CLRN1	c.301-305delGTCAT; p.(Val101Serfs*27)	Indel	c.301-305delGTCAT; p.(Val101Serfs*27)	Indel	HMZ	Lebanon
33921607	2021	2		CRB1	c.2308G>A; p.(Gly770Ser)	Missense	c.2308G>A; p.(Gly770Ser)	Missense	HMZ	Jordan
864228	2022	1	USHER	CLRN1	c.301-305delGTCAT; p.(Val101Serfs*27)	Indel	c.301-305delGTCAT; p.(Val101Serfs*27)	Indel	HMZ	Lebanon
31743059	2019	5	CCRD	CRX	c.100+1_101-1_c.900+1_?del; p. ?	CNV	c.100+1_101-1_c.900+1_?del; p. ?	CNV	HMZ	KSA
29568065	2018	3	LCA	CRX	del48325009-31953_48346586+3033; -.	CNV	del48325009-31953_48346586+3033; -.	CNV	HMZ	Lebanon
32874040	2020	1	MD	CRX	c.100_1_101-1_c.901_1?del; P.?	CNV	c.100_1_101-1_c.901_1?del; P.?	CNV	HMZ	UAE
24360808	2014	1	Jalili Syndrome	CSPP1	c.2527_2528delAT; p.(Met843Glufs*25)	Indel	c.2527_2528delAT; p.(Met843Glufs*25)	Indel	HMZ	KSA
24360808	2014	1	Jalili Syndrome	CSPP1	c.2708delA; p.(Asn903Metfs*2)	Indel	c.2708delA; p.(Asn903Metfs*2)	Indel	HMZ	Lebanon
24360807	2014	1	Jalili Syndrome	CSPP1	c.448C>T; p.(Gln150*)	Nonsense	c.448C>T; p.(Gln150*)	Nonsense	HMZ	Egypt
24360807	2014	1	Jalili Syndrome	CSPP1	c.2773C>T; p.(Arg925*)	Nonsense	c.2773C>T; p.(Arg925*)	Nonsense	HMZ	Libya
28285770	2017	2	Other IRDs	CWC27	c.599+1G>A; p.	Splice site	c.599+1G>A; p.	Splice site	HMZ	morocco
28285769	2017	2	RCD	CWC27	c.943G>T; p.(Glu315*)	Nonsense	c.943G>T; p.(Glu315*)	Nonsense	HMZ	Yemen
31725702	2020	1	Other IRDs	RS1	c.304C>T; p.(Arg102Trp)	Missense	c.304C>T; p.(Arg102Trp)	Missense	HMZ	UAE
30608181	2019	1	Other IRDs	RS1	c.304C>T; p.(Arg102Trp)	Missense	c.304C>T; p.(Arg102Trp)	Missense	HMZ	UAE
22605929	2012	2	Other IRDs	CYP4V2	c.1372G>A; p.(Val458Met)	Missense	c.1372G>A; p.(Val458Met)	Missense	HMZ	Lebanon
28051075	2017	1	Other IRDs	CYP4V2	c.1225+1G>A; p.(Gly364_V408del)	Splice site	c.1225+1G>A; p.(Gly364_V408del)	Splice site	HMZ	Palestine
17301963	2007	3	Other IRDs	DFNB59	c.113_114insT; p.(Lys41Glufs*8)	Indel	c.113_114insT; p.(Lys41Glufs*8)	Indel	HMZ	Morocco
26355662	2016	1	Other IRDs	EFEMP1	c.1033C>T; p.(Arg345Trp)	Missense	c.1033C>T; p.(Arg345Trp)	Missense	HMZ	KSA
23105016	2013	1	RCD	EMC1	c.430G>A; p.(Ala144Thr)	Missense	c.430G>A; p.(Ala144Thr)	Missense	HMZ	KSA
34194829	2021	1	Other IRDs	ESRRB	c.884A>G; p.(Tyr295Cys)	Missense	c.884A>G; p.(Tyr295Cys)	Missense	HMZ	Tunis
33921607	2021	1	RCD	EYS	c.2308C>T; p.(Gln770*)	Nonsense	c.2308C>T; p.(Gln770*)	Nonsense	HMZ	Jordan
23105016	2013	1	RCD	EYS	c.6050G>T; p.(Arg202Trp)	Missense	c.6050G>T; p.(Arg202Trp)	Missense	HMZ	KSA
26355662	2018	2	RCD	EYS	c.875_888delinsTTT; p.(Glu292Valfs*17)	Indel	c.875_888delinsTTT; p.(Glu292Valfs*17)	Indel	HMZ	KSA
23105016	2013	1	RCD	EYS	c.6050G>T; p.(Gly2017Val)	Missense	c.6050G>T; p.(Gly2017Val)	Missense	HMZ	KSA
26355662	2016	1	RCD	EYS	c.179del; p.(Leu60Trpfs*3)	Indel	c.179del; p.(Leu60Trpfs*3)	Indel	HMZ	KSA
23105016	2013	5	RCD	EYS	c.32dup; p.(Met12Aspfs*14)	Indel	c.32dup; p.(Met12Aspfs*14)	Indel	HMZ	KSA
28419563	2018	12	RCD	EYS	c.910dup; p.(Trp304Leufs*9)	Indel	c.910dup; p.(Trp304Leufs*9)	Indel	HMZ	KSA
32641690	2020	1	RCD	EYS	c.1766+1_1767-1_2023+1_2024-1del; p.=	Indel	c.1766+1_1767-1_2023+1_2024-1del; p.=	Indel	HMZ	Tunis
32641690	2020	1	RCD	EYS	c.5928-2A>G; p.=	Splice site	c.5928-2A>G; p.=	Splice site	HMZ	Tunis
30054919	2018	1	RCD	EYS	c.875_888delinsTTT; p.	Indel	c.875_888delinsTTT; p.	Indel	HMZ	KSA
32874040	2020	1	Other IRDs	RS1	c.304C>T; p.(Arg102Trp)	Missense	c.304C>T; p.(Arg102Trp)	Missense	HMZ	UAE
26355662	2016	1	LCA	RPE65	c.310G>C; p.(Gly104Arg)	Missense	c.310G>C; p.(Gly104Arg)	Missense	HMZ	KSA
23105016	2013	4	RCD	RPE65	c.310G>C; p.(Gly104Arg)	Missense	c.310G>C; p.(Gly104Arg)	Missense	HMZ	KSA
25044745	2014	5	Jalili Syndrome	POC1B	c.317G>C; p.(Arg106Pro)	Missense	c.317G>C; p.(Arg106Pro)	Missense	HMZ	Iraq
25044745	2014		LCA	POC1B	c.317G>C; p.(Arg106Pro)	Missense	c.317G>C; p.(Arg106Pro)	Missense	HMZ	Iraq
32641690	2020	2	Other IRDs	ABCA4	c.3259G>A; p.(Gly1087Lys)	Missense	c.3259G>A; p.(Gly1087Lys)	Missense	HMZ	Tunis
24520187	2014	2	RCD	FAM161A	c.1003C>T; p.(Arg335*)	Nonsense	c.1003C>T; p.(Arg335*)	Nonsense	HMZ	Palestine
32641690	2020	6	STGD	ABCA4	c.3259G>A; p.(Gly1087Lys)	Missense	c.3259G>A; p.(Gly1087Lys)	Missense	HMZ	Tunis
27874104	2016	2	RCD	FAM161A	c.678_681del; p.(Lys227Asnfs*17)	Indel	c.678_681del; p.(Lys227Asnfs*17)	Indel	HMZ	Tunis
31264916	2019	1	CCRD	IMPG2	c.3262C>T; p.(Arg1088*)	Nonsense	c.3262C>T; p.(Arg1088*)	Nonsense	HMZ	UAE
26355662	2019	1	RCD	IMPG2	c.3262C>T; p.(Arg1088*)	Nonsense	c.3262C>T; p.(Arg1088*)	Nonsense	HMZ	UAE
17106446	2007	4	BBS	FLJ23560	c.995-999delAAGA; p.(Gln242fs258*)	Indel	c.995-999delAAGA; p.(Gln242fs258*)	Indel	HMZ	oman
26355662	2016	1	Other IRDs	FZD4	c.349T>C; p.(Cys117Arg)	Missense	c.349T>C; p.(Cys117Arg)	Missense	HMZ	KSA
21107338	2011	12	ACHM	GNAT2	c.937C>T; p.(Arg313*)	Nonsense	c.937C>T; p.(Arg313*)	Nonsense	HMZ	Tunis
31725702	2020	1	CCRD	GNAT2	c.481C>T; p.(Arg161*)	Nonsense	c.481C>T; p.(Arg161*)	Nonsense	HMZ	UAE
31725702	2020	1	RCD	IMPG2	c.3262C>T; p.(Arg1088*)	Nonsense	c.3262C>T; p.(Arg1088*)	Nonsense	HMZ	UAE
33921607	2021	2	RCD	CRB1	c.3307G>A; p.(Gly1103Arg)	Missense	c.3307G>A; p.(Gly1103Arg)	Missense	HMZ	Jordan
26355662	2016	1	CSNB	GPR179	c.864G>A; p.(Trp288*)	Nonsense	c.864G>A; p.(Trp288*)	Nonsense	HMZ	KSA
29320387	2018	2	CCRD	GPR45	c.4G>A; p.(Ala2Thr)	Missense	c.4G>A; p.(Ala2Thr)	Missense	HMZ	Palestine
25211151	2014	6	USHER	GPR98	c.16040delA; p.(Asp5347Valfs*22)	Indel	c.16040delA; p.(Asp5347Valfs*22)	Indel	HMZ	Lebanon
25211151	2014	3	USHER	GPR98	c.17756-2239_17856+11702delins17bp; p.(Gly5919Asnfs*15)	Nonsense	c.17756-2239_17856+11702delins17bp; p.(Gly5919Asnfs*15)	Nonsense	HMZ	Lebanon
18854872	2009	14	USHER	GPR98	c.18131A>G; p.(Tyr6044Cys)	Missense	c.18131A>G; p.(Tyr6044Cys)	Missense	HMZ	Tunis
8944027	1996	4	LCA	GUCY2D	c.1767T>C; p.(Phe589Ser)	Missense	c.1767T>C; p.(Phe589Ser)	Missense	HMZ	Algeria
8944027	1996	4	LCA	GUCY2D	c.1768T>C; p.(Phe589Ser)	Missense	c.1768T>C; p.(Phe589Ser)	Missense	HMZ	Algeria
10636733	1999	13	LCA	GUCY2D	c.2646C>T; p.(Gln*)	Nonsense	c.2646C>T; p.(Gln*)	Nonsense	HMZ	Jordan
18936139	2009	3	LCA	GUCY2D	c.220C>T; p.(Arg660*)	Nonsense	c.220C>T; p.(Arg660*)	Nonsense	HMZ	KSA
26355662	2016	1	LCA	GUCY2D	c.914del; p.(His305Profs*90)	Indel	c.914del; p.(His305Profs*90)	Indel	HMZ	KSA
26355662	2016	1	LCA	GUCY2D	c.416T>C; p.(Leu139Pro)	Missense	c.416T>C; p.(Leu139Pro)	Missense	HMZ	KSA
26355662	2016	1	LCA	GUCY2D	c.527T>C; p.(Leu176Pro)	Missense	c.527T>C; p.(Leu176Pro)	Missense	HMZ	KSA
33441055	2021	1	RCD	CRB1	c.3307G>A; p.(Gly1103Arg)	Missense	c.3307G>A; p.(Gly1103Arg)	Missense	HMZ	KSA
33921607	2021	1		CRB1	c.3307G>A; p.(Gly1103Arg)	Missense	c.3307G>A; p.(Gly1103Arg)	Missense	HMZ	Jordan
26355662	2016	1	LCA	GUCY2D	c.2285del; p.(Ser762Thrfs*22)	Indel	c.2285del; p.(Ser762Thrfs*22)	Indel	HMZ	KSA
8944027	1996	2	LCA	GUCY2D	c.460delC; p.(165Ter)	Indel	c.460delC; p.(165Ter)	Indel	HMZ	Tunis
8944027	1996	2	LCA	GUCY2D	c.693delC; p.(215Ter)	Indel	c.693delC; p.(215Ter)	Indel	HMZ	Tunis
32641690	2020	1	LCA	GUCY2D	c.2660T>G; p.(Val887Gly)	Missense	c.2660T>G; p.(Val887Gly)	Missense	HMZ	Tunis
26359340	2016	1		IFT140	c.1541_1542delinsAA; p.?	Indel	c.1541_1542delinsAA; p.?	Indel	HMZ	KSA
22605929	2012	3	Other IRDs	CYP4V2	c.332T>C; p.(Ile111Thr)	Missense	c.332T>C; p.(Ile111Thr)	Missense	HMZ	Lebanon
22605929	2012	8	Other IRDs	CYP4V2	c.332T>C; p.(Ile111Thr)	Missense	c.332T>C; p.(Ile111Thr)	Missense	HMZ	Lebanon
30054919	2018	1	RCD	RP1	c.3396G>A; p.(Trp1132*)	Nonsense	c.3396G>A; p.(Trp1132*)	Nonsense	HMZ	KSA
30054919	2018	1	RCD	RP1	c.3396G>A; p.(Trp1132*)	Nonsense	c.3396G>A; p.(Trp1132*)	Nonsense	HMZ	KSA
22317909	2012	1	RCD	RP1	c.3396G>A; p.(Trp1132*)	Nonsense	c.3396G>A; p.(Trp1132*)	Nonsense	HMZ	KSA
26355662	2018	1	RCD	RP1	c.3396G>A; p.(Trp1132*)	Nonsense	c.3396G>A; p.(Trp1132*)	Nonsense	HMZ	KSA
26355662	2018	3	RCD	RP1	c.3396G>A; p.(Trp1132*)	Nonsense	c.3396G>A; p.(Trp1132*)	Nonsense	HMZ	KSA
31725702	2020	1	ESCD	NRL	c.339C>G; p.( Tyr113*)	Nonsense	c.339C>G; p.( Tyr113*)	Nonsense	HMZ	UAE
33921607	2021	1	RCD	IMPDH1	c.835T>G; p.(Leu279Val)	Missense	c.835T>G; p.(Leu279Val)	Missense	HMZ	Jordan
31725702	2020	1	RCD	IMPDH1	c.942G.T; p.(Lys314Asn)	Missense	c.942G.T; p.(Lys314Asn)	Missense	HMZ	UAE
31725702	2020	1	ESCD	NRL	c.339C>G; p.( Tyr113*)	Nonsense	c.339C>G; p.( Tyr113*)	Nonsense	HMZ	UAE
32874040	2020	1	ESCD	NRL	c.339C>G; p.( Tyr113*)	Nonsense	c.339C>G; p.( Tyr113*)	Nonsense	HMZ	UAE
22693042	2012	2	Jalili Syndrome	TCTN1	c.342-2A>G; p.(Gly115Lysfs*8)	Splice site	c.342-2A>G; p.(Gly115Lysfs*8)	Splice site	HMZ	KSA
22693042	2012	1	Jalili Syndrome	TCTN1	c.342-2A>G; p.(Gly115Lysfs*8)	Splice site	c.342-2A>G; p.(Gly115Lysfs*8)	Splice site	HMZ	KSA
26355662	2016	6	Other IRDs	IMPG2	c.380G>C; p.(Arg127Pro)	Missense	c.380G>C; p.(Arg127Pro)	Missense	HMZ	KSA
23105016	2013	2	RCD	RP1	c.3428del; p.(Asn1143Ilefs*25)	Indel	c.3428del; p.(Asn1143Ilefs*25)	Indel	HMZ	KSA
22317909	2012	4	RCD	RP1	c.3428del; p.(Asn1143Ilefs*25)	Indel	c.3428del; p.(Asn1143Ilefs*25)	Indel	HMZ	KSA
22317909	2012	4	RCD	RP1	c.3428del; p.(Asn1143Ilefs*25)	Indel	c.3428del; p.(Asn1143Ilefs*25)	Indel	HMZ	KSA
26355662	2016	1	RCD	RP1	c.3428del; p.(Asn1143Ilefs*25)	Indel	c.3428del; p.(Asn1143Ilefs*25)	Indel	HMZ	KSA
26355662	2018	6	RCD	IMPG2	c.909-802_1154-539del; p.(Gly304Glufs*9)	Indel	c.909-802_1154-539del; p.(Gly304Glufs*9)	Indel	HMZ	KSA
26355662	2016	1	RCD	RP1	c.3428del; p.(Asn1143Ilefs*25)	Indel	c.3428del; p.(Asn1143Ilefs*25)	Indel	HMZ	KSA
26355662	2016	1	RCD	RP1	c.3428del; p.(Asn1143Ilefs*25)	Indel	c.3428del; p.(Asn1143Ilefs*25)	Indel	HMZ	KSA
22317909	2012	3	RCD	RP1	c.3428del; p.(Asn1143Ilefs*25)	Indel	c.3428del; p.(Asn1143Ilefs*25)	Indel	HMZ	KSA
30054919	2018	1	RCD	ABCA4	c.3482G>A; p.(Arg1161His)	Missense	c.3482G>A; p.(Arg1161His)	Missense	HMZ	Syria
26355662	2016	1	RCD	IMPG2	c.513T>G; p.(Tyr171*)	Nonsense	c.513T>G; p.(Tyr171*)	Nonsense	HMZ	KSA
31264916	2019	1	RCD	IMPG2	c.533+4_533+7del; p.(=)	Indel	c.533+4_533+7del; p.(=)	Indel	HMZ	UAE
33369259	2021	1	CSNB	RIMS2	c.3508C>T; p.(Arg1170*)	Nonsense	c.3508C>T; p.(Arg1170*)	Nonsense	HMZ	KSA
33369259	2021	1	CSNB	RIMS2	c.3508C>T; p.(Arg1170*)	Nonsense	c.3508C>T; p.(Arg1170*)	Nonsense	HMZ	KSA
32470375	2020	2	Other IRDs	RIMS2	c.3508C>T; p.(Arg1170*)	Nonsense	c.3508C>T; p.(Arg1170*)	Nonsense	HMZ	KSA
30905400	2019	1	Jalili Syndrome	FAM149B1	c.356_357delAG; p.(Lys119Ilefs*18)	Indel	c.356_357delAG; p.(Lys119Ilefs*18)	Indel	HMZ	Arab
30905400	2019	1	Jalili Syndrome	FAM149B1	c.356_357delAG; p.(Lys119Ilefs*18)	Indel	c.356_357delAG; p.(Lys119Ilefs*18)	Indel	HMZ	Arab
21901789	2011	1	LCA	IQCB1	c.1479C>A; p.(Tyr493*)	Nonsense	c.1479C>A; p.(Tyr493*)	Nonsense	HMZ	KSA
30905400	2019	1	Jalili Syndrome	FAM149B1	c.356_357delAG; p.(Lys119Ilefs*18)	Indel	c.356_357delAG; p.(Lys119Ilefs*18)	Indel	HMZ	Arab
26355662	2016	1	CCRD	RPGRIP1	c.3565C>T; p.(Arg1189*)	Nonsense	c.3565C>T; p.(Arg1189*)	Nonsense	HMZ	KSA
32641690	2020	2	LCA	IQCB1	c.994C>T; p.(Arg332*)	Nonsense	c.994C>T; p.(Arg332*)	Nonsense	HMZ	Tunis
26355662	2016	1	Other IRDs	JAG1	c.1481dup; p.(Asn494Lysfs*12)	Indel	c.1481dup; p.(Asn494Lysfs*12)	Indel	HMZ	KSA
25921210	2015	1	LCA	KCNJ13	c.158G>A; p.(Trp53*)	Nonsense	c.158G>A; p.(Trp53*)	Nonsense	HMZ	Jordan
26355662	2016	1	CCRD	RPGRIP1	c.3565C>T; p.(Arg1189*)	Nonsense	c.3565C>T; p.(Arg1189*)	Nonsense	HMZ	KSA
23105016	2013	1	LCA	RPGRIP1	c.3565C>T; p.(Arg1189*)	Nonsense	c.3565C>T; p.(Arg1189*)	Nonsense	HMZ	KSA
23105016	2013	1	LCA	RPGRIP1	c.3565C>T; p.(Arg1189*)	Nonsense	c.3565C>T; p.(Arg1189*)	Nonsense	HMZ	KSA
23105016	2013	1	LCA	RPGRIP1	c.3565C>T; p.(Arg1189*)	Nonsense	c.3565C>T; p.(Arg1189*)	Nonsense	HMZ	KSA
25475713	2015	1	EORD	KCNJ13	c.359T>C; p.(Ile120Thr)	Missense	c.359T>C; p.(Ile120Thr)	Missense	HMZ	KSA
25475713	2015	1	EORD	KCNJ13	c.359T>C; p.(Ile120Thr)	Missense	c.359T>C; p.(Ile120Thr)	Missense	HMZ	KSA
25475713	2015	2	Other IRDs	KCNJ13	c.359T>C; p.(Ile120Thr)	Missense	c.359T>C; p.(Ile120Thr)	Missense	HMZ	KSA
18400204	2008	5	CDSRR	KCNV2	c.1001delC; p.(Ala334fs*453)	Indel	c.1001delC; p.(Ala334fs*453)	Indel	HMZ	Algeria
18400204	2008	4	CDSRR	KCNV2	c.1404delC; p.(His468fs*503)	Indel	c.1404delC; p.(His468fs*503)	Indel	HMZ	Morocco
32154435	2020	4	CDSRR	KCNV2	; .	CNV	; .	CNV	HMZ	Egypt
32154435	2020	3	CDSRR	KCNV2	c.562T>A; p.(Trp188Arg)	Missense	c.562T>A; p.(Trp188Arg)	Missense	HMZ	Iraq
31960170	2020		CDSRR	KCNV2	c.530G>C; p.(Cys177Ser)	Missense	c.530G>C; p.(Cys177Ser)	Missense	HMZ	KSA
25475713	2015	1	Other IRDs	KCNJ13	c.359T>C; p.(Ile120Thr)	Missense	c.359T>C; p.(Ile120Thr)	Missense	HMZ	KSA
31318848	2020	2	CCRD	ABCA4	c.3623T>G; p.(Leu1208Arg)	Missense	c.3623T>G; p.(Leu1208Arg)	Missense	HMZ	UAE
31725702	2020	1	STGD	ABCA4	c.3623T>G; p.(Leu1208Arg)	Missense	c.3623T>G; p.(Leu1208Arg)	Missense	HMZ	UAE
28130426	2017		CCRD	ARL6	c.362G>A; p.(Arg121His)	Missense	c.362G>A; p.(Arg121His)	Missense	HMZ	Iraq
26355662	2016	1	RCD	ARL6	c.362G>A; p.(Arg121His)	Missense	c.362G>A; p.(Arg121His)	Missense	HMZ	KSA
32587456	2020	4	Other IRDs	RLBP1	c.398delC; p.(Pro133Glnfs*126)	Indel	c.398delC; p.(Pro133Glnfs*126)	Indel	HMZ	Jordan
23432027	2013	2	BBS	BBS1	c.39delA; p.(Ala14Leufs*28)	Indel	c.39delA; p.(Ala14Leufs*28)	Indel	HMZ	Tunis
23432027	2013		BBS	BBS1	c.39delA; p.(Ala14Leufs*28)	Indel	c.39delA; p.(Ala14Leufs*28)	Indel	HMZ	Tunis
23105016	2013	2	RCD	RP1	c.4242_4243del; p.(His1414Glnfs*5)	Indel	c.4242_4243del; p.(His1414Glnfs*5)	Indel	HMZ	KSA
23105016	2013	3	RCD	RP1	c.4242_4243del; p.(His1414Glnfs*5)	Indel	c.4242_4243del; p.(His1414Glnfs*5)	Indel	HMZ	KSA
26355662	2016	2	CCRD	KCNV2	c.427G>T; p.(Glu143*)	Nonsense	c.427G>T; p.(Glu143*)	Nonsense	HMZ	KSA
26355662	2016	2	CCRD	KCNV2	c.427G>T; p.(Glu143*)	Nonsense	c.427G>T; p.(Glu143*)	Nonsense	HMZ	KSA
26355662	2016	2		KCNV2	c.427G>T; p.(Glu143*)	Nonsense	c.427G>T; p.(Glu143*)	Nonsense	HMZ	KSA
23105016	2013	1	CDSRR	KCNV2	c.427G>T; p.(Glu143*)	Nonsense	c.427G>T; p.(Glu143*)	Nonsense	HMZ	KSA
23105016	2013	1	CDSRR	KCNV2	c.240G>T; p.(Glu80Asp)	Missense	c.240G>T; p.(Glu80Asp)	Missense	HMZ	KSA
23105016	2013	1	CDSRR	KCNV2	c.427G>T; p.(Glu143*)	Nonsense	c.427G>T; p.(Glu143*)	Nonsense	HMZ	KSA
23105016	2013	1	CDSRR	KCNV2	c.427G>T; p.(Glu143*)	Nonsense	c.427G>T; p.(Glu143*)	Nonsense	HMZ	KSA
31725702	2020	1	CDSRR	KCNV2	c.325C>T; p.(Gln109*)	Nonsense	c.325C>T; p.(Gln109*)	Nonsense	HMZ	UAE
31960170	2020	1	CDSRR	KCNV2	c.427G>T; p.(Glu143*)	Nonsense	c.427G>T; p.(Glu143*)	Nonsense	HMZ	KSA
31960170	2020	1	CDSRR	KCNV2	c.427G>T; p.(Glu143*)	Nonsense	c.427G>T; p.(Glu143*)	Nonsense	HMZ	KSA
31960170	2020	1	CDSRR	KCNV2	c.427G>T; p.(Glu143*)	Nonsense	c.427G>T; p.(Glu143*)	Nonsense	HMZ	KSA
31960170	2020	1	CDSRR	KCNV2	c.427G>T; p.(Glu143*)	Nonsense	c.427G>T; p.(Glu143*)	Nonsense	HMZ	KSA
31960170	2020	1	CDSRR	KCNV2	c.427G>T; p.(Glu143*)	Nonsense	c.427G>T; p.(Glu143*)	Nonsense	HMZ	KSA
31960170	2020	1	CDSRR	KCNV2	c.427G>T; p.(Glu143*)	Nonsense	c.427G>T; p.(Glu143*)	Nonsense	HMZ	KSA
31960170	2020	1	CDSRR	KCNV2	c.427G>T; p.(Glu143*)	Nonsense	c.427G>T; p.(Glu143*)	Nonsense	HMZ	KSA
31960170	2020	1	CDSRR	KCNV2	c.427G>T; p.(Glu143*)	Nonsense	c.427G>T; p.(Glu143*)	Nonsense	HMZ	KSA
26714646	2015	3	Jalili Syndrome	KIAA0556	c.2674C>T; p.(Gln892*)	Nonsense	c.2674C>T; p.(Gln892*)	Nonsense	HMZ	KSA
26026149	2015	1	Jalili Syndrome	KIAA0586	c.2414-1G>C; -.	splice site	c.2414-1G>C; -.	splice site	HMZ	Syria
22587682	2012	5	Jalili Syndrome	KIF7	c.3179A>G; p.(Asn1060Ser)	Missense	c.3179A>G; p.(Asn1060Ser)	Missense	HMZ	Oman
26648833	2015	1	Other IRDs	KIF7	c.2335G>T; p.(Glu779*)	Nonsense	c.2335G>T; p.(Glu779*)	Nonsense	HMZ	Tunis
18936139	2009	3	LCA	LCA3	-; -.	CNV	-; -.	CNV	HMZ	KSA
26355662	2016	1	LCA	LCA5	c.1020del; p.(Lys340Asnfs*7)	Indel	c.1020del; p.(Lys340Asnfs*7)	Indel	HMZ	KSA
31725702	2020	1	RCD	LCA5	c.923del; p.(Asn308Ilefs*8)	Indel	c.923del; p.(Asn308Ilefs*8)	Indel	HMZ	UAE
31960170	2020	1	CDSRR	KCNV2	c.427G>T; p.(Glu143*)	Nonsense	c.427G>T; p.(Glu143*)	Nonsense	HMZ	KSA
31960170	2020	1	CDSRR	KCNV2	c.427G>T; p.(Glu143*)	Nonsense	c.427G>T; p.(Glu143*)	Nonsense	HMZ	KSA
31960170	2020	1	CDSRR	KCNV2	c.427G>T; p.(Glu143*)	Nonsense	c.427G>T; p.(Glu143*)	Nonsense	HMZ	KSA
31960170	2020	1	CDSRR	KCNV2	c.427G>T; p.(Glu143*)	Nonsense	c.427G>T; p.(Glu143*)	Nonsense	HMZ	KSA
26355662	2016	1	Other IRDs	LRP5	c.685C>T; p.(Arg229Trp)	Missense	c.685C>T; p.(Arg229Trp)	Missense	HMZ	KSA
26355662	2016	2	Other IRDs	LRP5	c.1655C>T; p.(Thr552Met)	Missense	c.1655C>T; p.(Thr552Met)	Missense	HMZ	KSA
31960170	2020	1	CDSRR	KCNV2	c.427G>T; p.(Glu143*)	Nonsense	c.427G>T; p.(Glu143*)	Nonsense	HMZ	KSA
31725702	2020	1	CDSRR	KCNV2	c.427G>T; p.(Glu143*)	Nonsense	c.427G>T; p.(Glu143*)	Nonsense	HMZ	UAE
33921607	2021	2	CCRD	MAK	c.518G>T; p.(Arg173Ile)	Missense	c.518G>T; p.(Arg173Ile)	Missense	HMZ	Jordan
17301963	2007	5	Other IRDs	MERTK	c.2189+1G>T; p.(His694Valfs*4)	Splice Site	c.2189+1G>T; p.(His694Valfs*4)	Splice Site	HMZ	Morocco
33921607	2021	1	RCD	MERTK	c.2362G>A; p.(Val788Met)	Missense	c.2362G>A; p.(Val788Met)	Missense	HMZ	Jordan
31725702	2020	1	CDSRR	KCNV2	c.427G>T; p.(Glu143*)	Nonsense	c.427G>T; p.(Glu143*)	Nonsense	HMZ	UAE
31725702	2020	1	CDSRR	KCNV2	c.427G>T; p.(Glu143*)	Nonsense	c.427G>T; p.(Glu143*)	Nonsense	HMZ	UAE
26355662	2016	1	RCD	MERTK	c.2189+1G>T; p.(=)	Splice site	c.2189+1G>T; p.(=)	Splice site	HMZ	KSA
31725702	2020	1	CDSRR	KCNV2	c.427G>T; p.(Glu143*)	Nonsense	c.427G>T; p.(Glu143*)	Nonsense	HMZ	UAE
31725702	2020	1	CDSRR	KCNV2	c.427G>T; p.(Glu143*)	Nonsense	c.427G>T; p.(Glu143*)	Nonsense	HMZ	UAE
31725702	2020	1	CDSRR	KCNV2	c.427G>T; p.(Glu143*)	Nonsense	c.427G>T; p.(Glu143*)	Nonsense	HMZ	UAE
31725702	2020	1	CDSRR	KCNV2	c.427G>T; p.(Glu143*)	Nonsense	c.427G>T; p.(Glu143*)	Nonsense	HMZ	UAE
23105016	2013	1	Other IRDs	KCNV2	c.427G>T; p.(Glu143*)	Nonsense	c.427G>T; p.(Glu143*)	Nonsense	HMZ	KSA
23105016	2013	1	RCD	ABCA4	c.4316G>A; p.(Gly1439Asp)	Missense	c.4316G>A; p.(Gly1439Asp)	Missense	HMZ	KSA
26355662	2016	1	RCD	MERTK	c.325A>T; p.(Lys109*)	Nonsense	c.325A>T; p.(Lys109*)	Nonsense	HMZ	KSA
26355662	2016	1	RCD	MERTK	c.2262C>G; p.(Tyr754*)	Nonsense	c.2262C>G; p.(Tyr754*)	Nonsense	HMZ	KSA
20300561	2010	0	RCD	MERTK	c.1144+1_1145-1_1296+1_1297-1del**;	CNV	c.1144+1_1145-1_1296+1_1297-1del**;	CNV	HMZ	KSA
23105016	2013	1	RCD	ABCA4	c.4316G>A; p.(Gly1439Asp)	Missense	c.4316G>A; p.(Gly1439Asp)	Missense	HMZ	KSA
26294103	2015	1	EORD	C21orf2	c.436_466del; p.(Glu146Serfs*6)	Indel	c.436_466del; p.(Glu146Serfs*6)	Indel	HMZ	KSA
29659094	2018	2	RCD	MERTK	c.2219C>T; p.(Ala740Val)	Missense	c.2219C>T; p.(Ala740Val)	Missense	HMZ	North Africa
29659094	2018	2	RCD	MERTK	c.1301_1302del; p.(Glu434Alafs*40)	Indel	c.1301_1302del; p.(Glu434Alafs*40)	Indel	HMZ	North Africa
26294103	2015	1	EORD	C21orf2	c.436_466del; p.(Glu146Serfs*6)	Indel	c.436_466del; p.(Glu146Serfs*6)	Indel	HMZ	KSA
26294103	2015	1	EORD	C21orf2	c.436_466del; p.(Glu146Serfs*6)	Indel	c.436_466del; p.(Glu146Serfs*6)	Indel	HMZ	KSA
26294103	2015	1	EORD	C21orf2	c.436_466del; p.(Glu146Serfs*6)	Indel	c.436_466del; p.(Glu146Serfs*6)	Indel	HMZ	KSA
23432027	2013	3	BBS	BBS1	c.448C>T; p.(Arg146*)	Nonsense	c.448C>T; p.(Arg146*)	Nonsense	HMZ	Tunis
23432027	2013		BBS	BBS1	c.448C>T; p.(Arg146*)	Nonsense	c.448C>T; p.(Arg146*)	Nonsense	HMZ	Tunis
23432027	2013		BBS	BBS1	c.448C>T; p.(Arg146*)	Nonsense	c.448C>T; p.(Arg146*)	Nonsense	HMZ	Tunis
23105016	2013	1	RCD	RLBP1	c.452G>A; p.(Arg151Gln)	Missense	c.452G>A; p.(Arg151Gln)	Missense	HMZ	KSA
28511025	2017	3	Other IRDs	MFRP	c.746G>A; p.(Trp249*)	Nonsense	c.746G>A; p.(Trp249*)	Nonsense	HMZ	Oman
26355662	2016	1	RCD	RLBP1	c.452G>A; p.(Arg151Gln)	Missense	c.452G>A; p.(Arg151Gln)	Missense	HMZ	KSA
11453974	2001	7	RCD	RLBP1	c.452G>A; p.(Arg151Gln)	Missense	c.452G>A; p.(Arg151Gln)	Missense	HMZ	KSA
31318848	2020	1	CCRD	ABCA4	c.4567C>T; p.(Gln1523*)	Nonsense	c.4567C>T; p.(Gln1523*)	Nonsense	HMZ	UAE
31725702	2020	1	STGD	ABCA4	c.4567C>T; p.(Gln1523*)	Nonsense	c.4567C>T; p.(Gln1523*)	Nonsense	HMZ	UAE
16877420	2006	1	BBS	BBS8	c.459+1G>A; p.(Pro101Leufs*12)	Splice site	c.459+1G>A; p.(Pro101Leufs*12)	Splice site	HMZ	Tunis
23105016	2013	1	Other IRDs	MKS1	c.184A>G; p.(Thr62Ala)	Missense	c.184A>G; p.(Thr62Ala)	Missense	HMZ	KSA
27344577	2016	-	Other IRDs	MYO15A	c.7395+3G>C; -.	Splice site	c.7395+3G>C; -.	Splice site	HMZ	Tunis
34194829	2021	1	Other IRDs	MYO15A	c.6265T>C; p.(Ile206Thr)	Missense	c.6265T>C; p.(Ile206Thr)	Missense	HMZ	Tunis
27344577	2016	-	Other IRDs	MYO15A	c.5417T>C; p.Leu1806Pro	Missense	c.5417T>C; p.Leu1806Pro	Missense	HMZ	Tunis
21901789	2011	4	LCA	MYO7A	c.578C>T; p.(Thr193Ile)	Missense	c.578C>T; p.(Thr193Ile)	Missense	HMZ	KSA
16877420	2006	1	BBS	BBS8	c.459+1G>A; p.(Pro101Leufs*12)	Splice site	c.459+1G>A; p.(Pro101Leufs*12)	Splice site	HMZ	Tunis
27583663	2016	1	USHER	MYO7A	c.470+1G>A; p.(=)	Splice site	c.470+1G>A; p.(=)	Splice site	HMZ	Algeria
24194196	2014	7	Other IRDs	MYO7A	c.5660C>T; p.(Pro1887Leu)	Missense	c.5660C>T; p.(Pro1887Leu)	Missense	HMZ	Palestine
26355662	2016	1	USHER	MYO7A	c.3591_3592del; p.(Cys1198Argfs*30)	Indel	c.3591_3592del; p.(Cys1198Argfs*30)	Indel	HMZ	KSA
29942180	2018	6	USHER	MYO7A	c.470+1G>A; p.(=)	Splice site	c.470+1G>A; p.(=)	Splice site	HMZ	KSA
27440999	2016	4	USHER	MYO7A	c.470+1G>A; p.(=)	Splice site	c.470+1G>A; p.(=)	Splice site	HMZ	Tunis
19375528	2009	3	USHER	MYO7A	c.4166delC; p.(Ala1389fs)	Indel	c.4166delC; p.(Ala1389fs)	Indel	HMZ	Algeria
27583663	2016	1	USHER	MYO7A	c.635G>A; p.(Gln2113*)	Missense	c.635G>A; p.(Gln2113*)	Missense	HMZ	Algeria
22693042	2012	1	Jalili Syndrome	CEP290	c.4714G>T; p.(Glu1572*)	Nonsense	c.4714G>T; p.(Glu1572*)	Nonsense	HMZ	KSA
27583663	2016	1	USHER	MYO7A	c.5428A>T; p.(Lys1810*)	Nonsense	c.5428A>T; p.(Lys1810*)	Nonsense	HMZ	Algeria
25211151	2014	2	USHER	MYO7A	c.2863G>A; p.(Gly955Ser)	Missense	c.2863G>A; p.(Gly955Ser)	Missense	HMZ	Egypt
25211151	2014	3	USHER	MYO7A	c.462C>A; p.(Cys154*)	Nonsense	c.462C>A; p.(Cys154*)	Nonsense	HMZ	jordan
22693042	2012	1	Jalili Syndrome	CEP290	c.4714G>T; p.(Glu1572*)	Nonsense	c.4714G>T; p.(Glu1572*)	Nonsense	HMZ	KSA
26355662	2016	1	CCRD	ABCA4	c.4867G>C; p.(Gly1623Arg)	Missense	c.4867G>C; p.(Gly1623Arg)	Missense	HMZ	KSA
26355662	2016	1		ABCA4	c.4867G>C; p.(Gly1623Arg)	Missense	c.4867G>C; p.(Gly1623Arg)	Missense	HMZ	KSA
25211151	2014	1	USHER	MYO7A	c.834C>A; p.(Tyr278*)	Nonsense	c.834C>A; p.(Tyr278*)	Nonsense	HMZ	Lebanon
30054919	2018	1	USHER	MYO7A	c.487G>A; p.(Gly163Arg)	Missense	c.487G>A; p.(Gly163Arg)	Missense	HMZ	KSA
17361009	2007	1	USHER	MYO7A	c.655_660del; p.(I219_H220del)	Indel	c.655_660del; p.(I219_H220del)	Indel	HMZ	Morocco
26061163	2016	3	LCA	PRPH2	c.497G>A; p.(Cys166Tyr)	Missense	c.497G>A; p.(Cys166Tyr)	Missense	HMZ	KSA
26355662	2016	1	Other IRDs	PRPH2	c.497G>A; p.(Cys166Tyr)	Missense	c.497G>A; p.(Cys166Tyr)	Missense	HMZ	KSA
28369829	2017	2	CCRD	NMNAT1	c.500A>G; p.(Asn167Ser)	Missense	c.500A>G; p.(Asn167Ser)	Missense	HMZ	KSA
25798947	2015	2	USHER	MYO7A	c.5434G>A; p.(Glu1812Lys)	Missense	c.5434G>A; p.(Glu1812Lys)	Missense	HMZ	Tunis
27440999	2016	4	USHER	MYO7A	c.1845delG; p.(Lys615Asnfs*6)	Indel	c.1845delG; p.(Lys615Asnfs*6)	Indel	HMZ	Tunis
34194829	2021	1	USHER	MYO7A	c.1679A>G; p.(Tyr560Cys)	Missense	c.1679A>G; p.(Tyr560Cys)	Missense	HMZ	Tunis
28369829	2018	2		NMNAT1	c.500A>G; p.(Asn167Ser)	Missense	c.500A>G; p.(Asn167Ser)	Missense	HMZ	Arab
32150116	2020	1	CCRD	NMNAT1	c.769G>A; p.(Glu257Lys )	Missense	c.769G>A; p.(Glu257Lys )	Missense	HMZ	Egypt
32150116	2020	1	CCRD	NMNAT1	c.245T>C; p.(Val82Ala)	Missense	c.245T>C; p.(Val82Ala)	Missense	HMZ	Egypt
29385733	2018	1	ESCD	NRL	c.508C>A; p.(Arg170Ser)	Missense	c.508C>A; p.(Arg170Ser)	Missense	HMZ	Morocco
32641690	2020	2	RCD	NMNAT1	c.37G>A; p.(Ala13Thr)	Missense	c.37G>A; p.(Ala13Thr)	Missense	HMZ	Tunis
22982934	2012	6	Other IRDs	NPHP1		CNV		CNV	HMZ	Egypt
30054919	2018	1	RCD	NPHP4	c.673G>T; p.(Gly225Cys)	Missense	c.673G>T; p.(Gly225Cys)	Missense	HMZ	KSA
30054919	2018	1	CCRD	CNNM4	c.509T>C; p.(Leu170Pro)	Missense	c.509T>C; p.(Leu170Pro)	Missense	HMZ	qatar
30054919	2018	1	CCRD	CNNM4	c.509T>C; p.(Leu170Pro)	Missense	c.509T>C; p.(Leu170Pro)	Missense	HMZ	Qatar
31725702	2020	1	Jalili Syndrome	CNNM4	c.509T>C; p.(Leu170Pro)	Missense	c.509T>C; p.(Leu170Pro)	Missense	HMZ	UAE
26355662	2016	1	Other IRDs	NR2E3	c.926G>T; p.(Arg309Leu)	Missense	c.926G>T; p.(Arg309Leu)	Missense	HMZ	KSA
26355662	2016	1	Other IRDs	NR2E3	c.646G>A; p.(Gly216Ser)	Missense	c.646G>A; p.(Gly216Ser)	Missense	HMZ	KSA
31725702	2020	1	Other IRDs	RS1	c.52+3A>G; p.(=)	Splice site	c.52+3A>G; p.(=)	Splice site	HMZ	UAE
31725702	2020	1	Other IRDs	RS1	c.52+3A>G; p.(=)	Splice site	c.52+3A>G; p.(=)	Splice site	HMZ	UAE
20212206	2010	1	Other IRDs	NR2E3	c.131C>A; p.(Ser44*)	Nonsense	c.131C>A; p.(Ser44*)	Nonsense	HMZ	KSA
26355662	2016	1	RCD	NR2E3	c.373C>T; p.(Arg125*)	Nonsense	c.373C>T; p.(Arg125*)	Nonsense	HMZ	KSA
31725702	2020	1	Other IRDs	RS1	c.52+3A>G; p.(=)	Splice site	c.52+3A>G; p.(=)	Splice site	HMZ	UAE
23929416	2013	1	RCD	RLBP1	c.525+1_526+1_*418_?del*; -.	CNV	c.525+1_526+1_*418_?del*; -.	CNV	HMZ	Morocco
23929416	2013	3	RCD	RLBP1	c.525+1_526+1_*418_?del*; -.	CNV	c.525+1_526+1_*418_?del*; -.	CNV	HMZ	Morocco
23929416	2013	1	RCD	RLBP1	c.525+1_526+1_*418_?del*; -.	CNV	c.525+1_526+1_*418_?del*; -.	CNV	HMZ	Morocco
23929416	2013	2	RCD	RLBP1	c.525+1_526+1_*418_?del*; -.	CNV	c.525+1_526+1_*418_?del*; -.	CNV	HMZ	Morocco
23929416	2013	1	RCD	RLBP1	c.525+1_526+1_*418_?del*; -.	CNV	c.525+1_526+1_*418_?del*; -.	CNV	HMZ	Morocco
17065479	2006	1	RCD	RLBP1	c.525+1_526+1_*418_?del*; -.	CNV	c.525+1_526+1_*418_?del*; -.	CNV	HMZ	Morocco
34194829	2021	1	Other IRDs	OTOF	c.169G>T; p.(Glu57*)	Nonsense	c.169G>T; p.(Glu57*)	Nonsense	HMZ	Tunis
29204067	2017	1	EORD	OTX2	c.485delC; p.(Pro162GlyInfs*24)	Indel	c.485delC; p.(Pro162GlyInfs*24)	Indel	HMZ	KSA
26355662	2018	2	RCD	PCARE	c.1377del; p.(Phe459Leufs*39)	Indel	c.1377del; p.(Phe459Leufs*39)	Indel	HMZ	Iraq
23105016	2013	2	RCD	PCARE	c.1525del; p.(Thr509Leufs*32)	Indel	c.1525del; p.(Thr509Leufs*32)	Indel	HMZ	KSA
26854863	2016	1	BBS	C8orf37	c.529C>T; p.(Arg177Trp)	Missense	c.529C>T; p.(Arg177Trp)	Missense	HMZ	KSA
26355662	2016	1	MD	C8orf37	c.529C>T; p.(Arg177Trp)	Missense	c.529C>T; p.(Arg177Trp)	Missense	HMZ	KSA
27344577	2016	-	Other IRDs	PCDH15	CNV; CNV	CNV	CNV; CNV	CNV	HMZ	Tunis
19375528	2009	3	USHER	PCDH15	c.3316C>T; p.(Arg1106*)	Nonsense	c.3316C>T; p.(Arg1106*)	Nonsense	HMZ	Algeria
27583663	2016	1	USHER	PCDH15	c.876+29089_1590+3491del; p.(Glu293_Gln530del)	Indel	c.876+29089_1590+3491del; p.(Glu293_Gln530del)	Indel	HMZ	Algeria
864228	2022	1	USHER	PCDH15	c.3999-6A>G; p.(=)	Splice site	c.3999-6A>G; p.(=)	Splice site	HMZ	Lebanon
27440999	2016	2	USHER	PCDH15	c.400C>T; p.(Arg134*)	Nonsense	c.400C>T; p.(Arg134*)	Nonsense	HMZ	Tunis
23105016	2013	1	CCRD	PCDH21	c.383C>G; p.(Ala128Gly)	Missense	c.383C>G; p.(Ala128Gly)	Missense	HMZ	KSA
23105016	2013	2	RCD	PDE6A	c.304C>A; p.(Arg102Ser)	Missense	c.304C>A; p.(Arg102Ser)	Missense	HMZ	KSA
29118501	2017	1	RCD	PDE6A	c.1358_1359del; p.(Ile453Serfs*8)	Indel	c.1358_1359del; p.(Ile453Serfs*8)	Indel	HMZ	UAE
26355662	2016	2	LCA	PDE6B	c.922+1G>A; p.(=)	Splice site	c.922+1G>A; p.(=)	Splice site	HMZ	KSA
30054919	2018	1	RCD	PDE6B	c.992+1G>A; .	Splice site	c.992+1G>A; .	Splice site	HMZ	KSA
26355662	2016	1	RCD	C8orf37	c.529C>T; p.(Arg177Trp)	Missense	c.529C>T; p.(Arg177Trp)	Missense	HMZ	KSA
26355662	2016	1	RCD	C8orf37	c.529C>T; p.(Arg177Trp)	Missense	c.529C>T; p.(Arg177Trp)	Missense	HMZ	KSA
23105016	2013	1	RCD	PDE6B	c.810C>A; p.(Cys270*)	Nonsense	c.810C>A; p.(Cys270*)	Nonsense	HMZ	KSA
33633436	2021	1	RCD	PDE6B	c.1920+2T>C; p.(=)	Splice site	c.1920+2T>C; p.(=)	Splice site	HMZ	Morocco
24625443	2014	1	RCD	PDE6B	c.121_125del; p.(Pro41Glufs*123)	Indel	c.121_125del; p.(Pro41Glufs*123)	Indel	HMZ	Morocco
27874104	2016	4	RCD	PDE6B	c.1010A>G; p.(His337Arg)	Missense	c.1010A>G; p.(His337Arg)	Missense	HMZ	Tunis
18854872	2009	9	RCD	PDE6B	c.2419T>A; p.(Trp807Arg)	Missense	c.2419T>A; p.(Trp807Arg)	Missense	HMZ	Tunis
26355662	2016	1	CCRD	PDE6C	c.1946T>C; p.(Ile649Thr)	Missense	c.1946T>C; p.(Ile649Thr)	Missense	HMZ	KSA
26355662	2016	1	CCRD	PDE6C	c.939+5G>A; p.=	Splice site	c.939+5G>A; p.=	Splice site	HMZ	KSA
26355662	2016	1	LCA	PDE6C	c.1613T>C; p.(Phe538Ser)	Missense	c.1613T>C; p.(Phe538Ser)	Missense	HMZ	KSA
34194829	2021	1	Other IRDs	PNPT1	c.1424A>G; p.(Gly477Arg)	Missense	c.1424A>G; p.(Gly477Arg)	Missense	HMZ	Tunis
31264916	2019	1	CCRD	IMPG2	c.533+4_533+7del; p.?	CNV	c.533+4_533+7del; p.?	CNV	HMZ	UAE
31725702	2020	1	RCD	IMPG2	c.533+4_533+7del; p.?	Indel	c.533+4_533+7del; p.?	Indel	HMZ	UAE
19718270	2009	3	Other IRDs	PROM1	c.1349insT; p.(Y452fs12*)	Indel	c.1349insT; p.(Y452fs12*)	Indel	HMZ	Arab
26355662	2016	1	RCD	PROM1	c.2130+2del; p.(=)	Indel	c.2130+2del; p.(=)	Indel	HMZ	KSA
23105016	2013	2	RCD	PROM1	c.1530C>G; p.(Tyr510*)	Nonsense	c.1530C>G; p.(Tyr510*)	Nonsense	HMZ	KSA
27874104	2016	1	RCD	PROM1	c.1354dup; p.(Tyr452Leufs*13)	Indel	c.1354dup; p.(Tyr452Leufs*13)	Indel	HMZ	Tunis
31725702	2020	1	RCD	PRPF8	c.6928A>G; p.(Arg2310Gly)	Missense	c.6928A>G; p.(Arg2310Gly)	Missense	HMZ	UAE
30822235	2019	1	CCRD	PRPH2	c.659G>A; p.(Arg220Gln)	Missense	c.659G>A; p.(Arg220Gln)	Missense	HMZ	UAE
26355662	2016	1	RCD	ABCA4	c.5391_5392del; p.(Ala1798*)	Nonsense	c.5391_5392del; p.(Ala1798*)	Nonsense	HMZ	KSA
26355662	2016	1	RCD	ABCA4	c.5391_5392del; p.(Ala1798*)	Nonsense	c.5391_5392del; p.(Ala1798*)	Nonsense	HMZ	KSA
29978342	2019	4	RCD	ABCA4	c.5460+1G>A; p.(=)	Splice site	c.5460+1G>A; p.(=)	Splice site	HMZ	Jordan
31968401	2020	1	CCRD	ABCA4	c.5460+1G>A; p.(=)	Splice site	c.5460+1G>A; p.(=)	Splice site	HMZ	Jordan
31968401	2020	4	RCD	ABCA4	c.5460+1G>A; p.(=)	Splice site	c.5460+1G>A; p.(=)	Splice site	HMZ	Jordan
33736480	2021	1	RCD	PRPH2	c.646C>T; p.(Pro216Ser)	Missense	c.646C>T; p.(Pro216Ser)	Missense	HMZ	Tunis
32641690	2020	1	RCD	PRPH2	c.133C>T; p.(Leu45Phe)	Missense	c.133C>T; p.(Leu45Phe)	Missense	HMZ	Tunis
23105016	2013	1	RCD	RBP3	c.1162C>T; p.(Arg388*)	Nonsense	c.1162C>T; p.(Arg388*)	Nonsense	HMZ	KSA
27486781	2016	1	RCD	RCBTB1	c.1151A>G; p.(His384Arg)	Missense	c.1151A>G; p.(His384Arg)	Missense	HMZ	Algeria
27486781	2016	1	RCD	RCBTB1	c.1202C>T; p.(Ser401Leu)	Missense	c.1202C>T; p.(Ser401Leu)	Missense	HMZ	Algeria
23105016	2013	1	CCRD	RDH12	c.178G>C; p.(Ala60Pro)	Missense	c.178G>C; p.(Ala60Pro)	Missense	HMZ	KSA
33634125	2021	2	CCRD	RDH12	c.105delG; p.(Gln36Serfs*6)	Indel	c.105delG; p.(Gln36Serfs*6)	Indel	HMZ	Tunis
864228	2022	2	USHER	CDH23	c.5535C>A; p.(Asn1845Lys)	Missense	c.5535C>A; p.(Asn1845Lys)	Missense	HMZ	Lebanon
864228	2022	1	USHER	CDH23	c.5535C>A; p.(Asn1845Lys)	Missense	c.5535C>A; p.(Asn1845Lys)	Missense	HMZ	Lebanon
26355662	2016	2	ACHM	CNGA3	c.556C>T; p.(Leu186Phe)	Missense	c.556C>T; p.(Leu186Phe)	Missense	HMZ	KSA
30054919	2018	1	CCRD	CNGA3	c.556C>T; p.(Leu186Phe)	Missense	c.556C>T; p.(Leu186Phe)	Missense	HMZ	KSA
16877420	2006	1	BBS	BBS2	c.565C>T; p.(Arg189*)	Nonsense	c.565C>T; p.(Arg189*)	Nonsense	HMZ	Tunis
24625443	2014		RCD	RDH12	c.464C>T; p.(Thr155Ile)	Missense	c.464C>T; p.(Thr155Ile)	Missense	HMZ	Morocco
33921607	2021	1		RDH12	c.379G>T; p.(Gly127*)	Nonsense	c.379G>T; p.(Gly127*)	Nonsense	HMZ	Jordan
16877420	2006	1	BBS	BBS2	c.565C>T; p.(Arg189*)	Nonsense	c.565C>T; p.(Arg189*)	Nonsense	HMZ	Tunis
33369259	2021	1	CSNB	RDH5	c.832C>T; p.(Arg278*)	Nonsense	c.832C>T; p.(Arg278*)	Nonsense	HMZ	KSA
29120066	2017	1	RCD	REEP6	c.267G>A; p.(Trp89*)	Nonsense	c.267G>A; p.(Trp89*)	Nonsense	HMZ	North Africa
26355662	2016	1	CCRD	RGS9BP	c.330_342del; p.(Pro111Glnfs*15)	Indel	c.330_342del; p.(Pro111Glnfs*15)	Indel	HMZ	KSA
23432027	2013	1	BBS	BBS2	c.565C>T; p.(Arg189*)	Nonsense	c.565C>T; p.(Arg189*)	Nonsense	HMZ	Tunis
21642631	2011	1	BBS	BBS2	c.565C>T; p.(Arg189*)	Nonsense	c.565C>T; p.(Arg189*)	Nonsense	HMZ	Tunis
26355662	2016	1		CEP290	c.5668G>T; p.(Gly1890*)	Nonsense	c.5668G>T; p.(Gly1890*)	Nonsense	HMZ	KSA
26355662	2016	1	Other IRDs	RLBP1	c.773T>G; p.(Leu258Trp)	Missense	c.773T>G; p.(Leu258Trp)	Missense	HMZ	KSA
22693042	2012	2	Jalili Syndrome	CEP290	c.5668G>T; p.(Gly1890*)	Nonsense	c.5668G>T; p.(Gly1890*)	Nonsense	HMZ	KSA
22693042	2012	1	Jalili Syndrome	CEP290	c.5668G>T; p.(Gly1890*)	Nonsense	c.5668G>T; p.(Gly1890*)	Nonsense	HMZ	KSA
33921607	2021	1	RCD	RLBP1	c.398delC; p.(Pro133Glnfs * 126)	Indel	c.398delC; p.(Pro133Glnfs * 126)	Indel	HMZ	Jordan
22693042	2012	1	Jalili Syndrome	CEP290	c.5668G>T; p.(Gly1890*)	Nonsense	c.5668G>T; p.(Gly1890*)	Nonsense	HMZ	KSA
26355662	2016	1	RCD	RLBP1	c.286_297del; p.(Phe96_Phe99del)	Indel	c.286_297del; p.(Phe96_Phe99del)	Indel	HMZ	KSA
23105016	2013	4	RCD	RLBP1	c.446C>T; p.(Ser149Phe)	Missense	c.446C>T; p.(Ser149Phe)	Missense	HMZ	KSA
32587456	2020	2	RCD	RP1	c.607G>A; p.(Arg203*)	Missense	c.607G>A; p.(Arg203*)	Missense	HMZ	Jordan
26355662	2016	1	BBS	BBS7	c.602-2A>T; p.(=)	Splice site	c.602-2A>T; p.(=)	Splice site	HMZ	KSA
24488770	2014	2	BBS	BBS7	c.602-2A>T; p.(=)	Splice site	c.602-2A>T; p.(=)	Splice site	HMZ	KSA
24488770	2014		BBS	BSS7	c.602-2A>T; p.(=)	Splice site	c.602-2A>T; p.(=)	Splice site	HMZ	KSA
31079053	2020	1	MD	RP1	c.606C>A; p.(Asp202Glu)	Missense	c.606C>A; p.(Asp202Glu)	Missense	HMZ	Kuwait
31833436	2019	2	RCD	RP1	c.3544_3545insAGAAAAGCTG; p.(Ala1182Glufs*20)	Indel	c.3544_3545insAGAAAAGCTG; p.(Ala1182Glufs*20)	Indel	HMZ	KSA
31079053	2020	1	MD	RP1	c.606C>A; p.(Asp202Glu)	Missense	c.606C>A; p.(Asp202Glu)	Missense	HMZ	Kuwait
31079053	2020	1	MD	RP1	c.606C>A; p.(Asp202Glu)	Missense	c.606C>A; p.(Asp202Glu)	Missense	HMZ	Kuwait
23105016	2013	1	RCD	RP1	c.1012C>T; p.(Arg338*)	Nonsense	c.1012C>T; p.(Arg338*)	Nonsense	HMZ	KSA
31079053	2020	2	MD	RP1	c.606C>A; p.(Asp202Glu)	Missense	c.606C>A; p.(Asp202Glu)	Missense	HMZ	Kuwait
31079053	2020	1	MD	RP1	c.606C>A; p.(Asp202Glu)	Missense	c.606C>A; p.(Asp202Glu)	Missense	HMZ	Kuwait
31079053	2020	1	MD	RP1	c.606C>A; p.(Asp202Glu)	Missense	c.606C>A; p.(Asp202Glu)	Missense	HMZ	Kuwait
31079053	2020	1	MD	RP1	c.606C>A; p.(Asp202Glu)	Missense	c.606C>A; p.(Asp202Glu)	Missense	HMZ	Kuwait
31079053	2020	2	MD	RP1	c.606C>A; p.(Asp202Glu)	Missense	c.606C>A; p.(Asp202Glu)	Missense	HMZ	Kuwait
31079053	2020	2	MD	RP1	c.606C>A; p.(Asp202Glu)	Missense	c.606C>A; p.(Asp202Glu)	Missense	HMZ	Kuwait
31079053	2020	1	MD	RP1	c.606C>A; p.(Asp202Glu)	Missense	c.606C>A; p.(Asp202Glu)	Missense	HMZ	Kuwait
31079053	2020	2	MD	RP1	c.606C>A; p.(Asp202Glu)	Missense	c.606C>A; p.(Asp202Glu)	Missense	HMZ	Kuwait
31079053	2020	1	MD	RP1	c.606C>A; p.(Asp202Glu)	Missense	c.606C>A; p.(Asp202Glu)	Missense	HMZ	Kuwait
22317909	2012	4	RCD	RP1	c.3677_3678dup; p.(Glu1227Metfs*29)	Indel	c.3677_3678dup; p.(Glu1227Metfs*29)	Indel	HMZ	KSA
23105016	2013	1	RCD	RP1	c.606C>A; p.(Asp202Glu)	Missense	c.606C>A; p.(Asp202Glu)	Missense	HMZ	KSA
19956407	2009	3	RCD	RP1	c.606C>A; p.(Asp202Glu)	Missense	c.606C>A; p.(Asp202Glu)	Missense	HMZ	KSA
22317909	2012	4	RCD	RP1	c.4552A>T; p.(Lys1518*)	Nonsense	c.4552A>T; p.(Lys1518*)	Nonsense	HMZ	KSA
26355662	2016	1	RCD	RP1	c.1719_1723del; p.(Ser574Cysfs*7)	Indel	c.1719_1723del; p.(Ser574Cysfs*7)	Indel	HMZ	KSA
26355662	2016	1	RCD	RP1	c.606C>A; p.(Asp202Glu)	Missense	c.606C>A; p.(Asp202Glu)	Missense	HMZ	KSA
31079053	2020	13	RCD	RP1	c.606C>A; p.(Asp202Glu)	Missense	c.606C>A; p.(Asp202Glu)	Missense	HMZ	Kuwait
32587456	2020	1	RCD	RP1	c.607G>A; p.(Gly203Arg)	Missense	c.607G>A; p.(Gly203Arg)	Missense	HMZ	Jordan
33921607	2021	2	RCD	RP1	c.607G>A; p.(Gly203Arg)	Missense	c.607G>A; p.(Gly203Arg)	Missense	HMZ	Jordan
31833436	2019	1	RCD	RP1L1	c.3955_3956insGGACTAAAGTAATAGAAGGGCTGCAAGAAGAGAGGGTGCAGTTAGAGG; p.(Glu1318_Ala1319insGlyThrLysValIleGluGlyLeuGlnGluGluArgValGlnLeuGlu)	Indel	c.3955_3956insGGACTAAAGTAATAGAAGGGCTGCAAGAAGAGAGGGTGCAGTTAGAGG; p.(Glu1318_Ala1319insGlyThrLysValIleGluGlyLeuGlnGluGluArgValGlnLeuGlu)	Indel	HMZ	KSA
33921607	2021	1		RP1L1	c.2088C>A; p.(Cys696 *)	Nonsense	c.2088C>A; p.(Cys696 *)	Nonsense	HMZ	Jordan
33369259	2021	1	CSNB	RPE65	c.617T>C; p.(Gly203Arg)	Missense	c.617T>C; p.(Gly203Arg)	Missense	HMZ	KSA
18936139	2009	7	LCA	RPE65	c.GGT-->GCT; .	Missense	c.GGT-->GCT; .	Missense	HMZ	KSA
30054919	2018	1	LCA	RPE65	c.643+1G>C; p.(Arg212His)	Splice site	c.643+1G>C; p.(Arg212His)	Splice site	HMZ	KSA
33921607	2021	1	RCD	RP1	c.607G>A; p.(Gly203Arg)	Missense	c.607G>A; p.(Gly203Arg)	Missense	HMZ	Jordan
26355662	2016	1	RCD	RP1	c.662del; p.(Ala221Glyfs*43)	Indel	c.662del; p.(Ala221Glyfs*43)	Indel	HMZ	KSA
19956407	2009	3	RCD	RP1	c.662del; p.(Ala221Glyfs*43)	Indel	c.662del; p.(Ala221Glyfs*43)	Indel	HMZ	KSA
26355662	2016	1	RCD	FAM161A	c.685C>T; p.(Arg229*)	Nonsense	c.685C>T; p.(Arg229*)	Nonsense	HMZ	KSA
26355662	2016	1	RCD	FAM161A	c.685C>T; p.(Arg229*)	Nonsense	c.685C>T; p.(Arg229*)	Nonsense	HMZ	KSA
26355662	2016	1	RCD	FAM161A	c.685C>T; p.(Arg229*)	Nonsense	c.685C>T; p.(Arg229*)	Nonsense	HMZ	KSA
32641690	2020	2	RCD	FAM161A	c.685C>T; p.(Arg229*)	Nonsense	c.685C>T; p.(Arg229*)	Nonsense	HMZ	Tunis
23105016	2013	1	LCA	RPE65	c.1459_1460del; p.=	Indel	c.1459_1460del; p.=	Indel	HMZ	KSA
26355662	2016	1	BBS	BBS2	c.700C>T; p.(Arg234* )	Nonsense	c.700C>T; p.(Arg234* )	Nonsense	HMZ	KSA
24771178	2014	3	LCA	RPE65	IVS2-3C>G; -.	Splice Site	IVS2-3C>G; -.	Splice Site	HMZ	Yemen
32641690	2020	1	LCA	RPE65	c.700C>T; p.(Arg234* )	Nonsense	c.700C>T; p.(Arg234* )	Nonsense	HMZ	Tunis
23105016	2013	1	RCD	CERKL	c.734T>C; p.(Leu245Pro)	Missense	c.734T>C; p.(Leu245Pro)	Missense	HMZ	KSA
24547929	2015	1	RCD	CERKL	c.734T>C; p.(Leu245Pro)	Missense	c.734T>C; p.(Leu245Pro)	Missense	HMZ	KSA
26355662	2016	1	RCD	RPE65	c.1366del; p.(Glu456Lysfs*30)	Indel	c.1366del; p.(Glu456Lysfs*30)	Indel	HMZ	KSA
26957854	2016	1	LCA	GUCY2D	c.743C>T; p.(Ser248Leu)	Missense	c.743C>T; p.(Ser248Leu)	Missense	HMZ	KSA
27874104	2016	2	RCD	RPE65	c.1129-2A>G; p.(=)	Splice site	c.1129-2A>G; p.(=)	Splice site	HMZ	Tunis
26957854	2016	1	LCA	GUCY2D	c.743C>T; p.(Ser248Leu)	Missense	c.743C>T; p.(Ser248Leu)	Missense	HMZ	KSA
27874104	2016	3	RCD	RPE65	c.544C>T; p.(His182Tyr)	Missense	c.544C>T; p.(His182Tyr)	Missense	HMZ	Tunis
31725702	2019	1	RCD	RPE65	c.?_-1_1128+1_1129–1del; -.	Splice site	c.?_-1_1128+1_1129–1del; -.	Splice site	HMZ	UAE
30488743	2018	1	Alström syndrome	ALMS1	c.767G>A; p.(Arg256Lys)	Missense	c.767G>A; p.(Arg256Lys)	Missense	HMZ	KSA
26355662	2016	1	CCRD	ALMS1	c.767G>A; p.(Arg256Lys)	Missense	c.767G>A; p.(Arg256Lys)	Missense	HMZ	KSA
31725702	2020	1	RCD	RPE65	c.?_-1_1128+1_11291del; p.=	Indel	c.?_-1_1128+1_11291del; p.=	Indel	HMZ	UAE
33441055	2021	1	Other IRDs	RPGR	c.2594_2596del; p.(Gly865del)	Indel	c.2594_2596del; p.(Gly865del)	Indel	HMZ	KSA
27583663	2016	1	USHER	USH1C	c.778G>T; p.(Glu260*)	Nonsense	c.778G>T; p.(Glu260*)	Nonsense	HMZ	Algeria
27583663	2016	1	USHER	USH1C	c.778G>T; p.(Glu260*)	Nonsense	c.778G>T; p.(Glu260*)	Nonsense	HMZ	Algeria
24488770	2014	4	BBS	BBS12	c.787dupT; p.(Tyr263Leufs*4)	Indel	c.787dupT; p.(Tyr263Leufs*4)	Indel	HMZ	KSA
27116508	2016	1	LCA	RPGRIP1	c.420delG; p.(Gln140Hisfs*30)	Indel	c.420delG; p.(Gln140Hisfs*30)	Indel	HMZ	Egypt
24488770	2014		BBS	BBS12	c.787dupT; p.(Tyr263Leufs*4)	Indel	c.787dupT; p.(Tyr263Leufs*4)	Indel	HMZ	KSA
24488770	2014		BBS	BBS12	c.787dupT; p.(Tyr263Leufs*4)	Indel	c.787dupT; p.(Tyr263Leufs*4)	Indel	HMZ	KSA
24488770	2014		BBS	BBS12	c.787dupT; p.(Tyr263Leufs*4)	Indel	c.787dupT; p.(Tyr263Leufs*4)	Indel	HMZ	KSA
26355662	2016	1	LCA	RPGRIP1	c.487del; p.(Arg163Glyfs*7)	Indel	c.487del; p.(Arg163Glyfs*7)	Indel	HMZ	KSA
22693042	2012	2	Jalili Syndrome	C5ORF42	c.7988_7989delGA; p.(Gly2663Alafs*40)	Indel	c.7988_7989delGA; p.(Gly2663Alafs*40)	Indel	HMZ	KSA
22693042	2012	2	Jalili Syndrome	C5ORF42	c.7988_7989delGA; p.(Gly2663Alafs*40)	Indel	c.7988_7989delGA; p.(Gly2663Alafs*40)	Indel	HMZ	KSA
32587456	2020	2	Other IRDs	RLBP1	c.79delA; p.(Thr27Profs*26)	Indel	c.79delA; p.(Thr27Profs*26)	Indel	HMZ	Jordan
33921607	2021	4	RCD	RLBP1	c.79delA; p.(Thr27Profs*26)	Indel	c.79delA; p.(Thr27Profs*26)	Indel	HMZ	Jordan
23767994	2013	3	CCRD	CRB1	c.80G>T; p.(Cys27Phe)	Missense	c.80G>T; p.(Cys27Phe)	Missense	HMZ	KSA
23105016	2013	1	CCRD	CRB1	c.80G>T; p.(Cys27Phe)	Missense	c.80G>T; p.(Cys27Phe)	Missense	HMZ	KSA
23105016	2013	1	RCD	CRB1	c.80G>T; p.(Cys27Phe)	Missense	c.80G>T; p.(Cys27Phe)	Missense	HMZ	KSA
33441055	2021	1	RCD	CRB1	c.80G>T; p.(Cys27Phe)	Missense	c.80G>T; p.(Cys27Phe)	Missense	HMZ	KSA
26355662	2016	1	RCD	CRB1	c.80G>T; p.(Cys27Phe)	Missense	c.80G>T; p.(Cys27Phe)	Missense	HMZ	KSA
26355662	2016	1	LCA	RPGRIP1	c.2876del; p.(Lys959Argfs*42)	Indel	c.2876del; p.(Lys959Argfs*42)	Indel	HMZ	KSA
23105016	2013	1	LCA	RPGRIP1	c.3330T>A; p.(Tyr1110*)	Nonsense	c.3330T>A; p.(Tyr1110*)	Nonsense	HMZ	KSA
32641690	2020	2	LCA	RPGRIP1	c.3113-3114delCT; p.(Thr1038Argfs*8)	Indel	c.3113-3114delCT; p.(Thr1038Argfs*8)	Indel	HMZ	Tunis
30054919	2018	1	LCA	RPGRIP1	c.2608_2609insA; .ASK	Indel	c.2608_2609insA; .ASK	Indel	HMZ	UAE
23105016	2013	1	Other IRDs	RPGRIP1	c.154C>T; p.(Arg52*)	Nonsense	c.154C>T; p.(Arg52*)	Nonsense	HMZ	KSA
23099293	2013	3	CSNB	CABP4	c.81_82insA; p.(Pro28Thrfs*4)	Indel	c.81_82insA; p.(Pro28Thrfs*4)	Indel	HMZ	KSA
23099293	2013	3	CSNB	CABP4	c.81_82insA; p.(Pro28Thrfs*4)	Indel	c.81_82insA; p.(Pro28Thrfs*4)	Indel	HMZ	KSA
23099293	2013	1	CSNB	CABP4	c.81_82insA; p.(Pro28Thrfs*4)	Indel	c.81_82insA; p.(Pro28Thrfs*4)	Indel	HMZ	KSA
33369259	2021	1	CSNB	CABP4	c.81_82insA; p.(Pro28Thrfs*4)	Indel	c.81_82insA; p.(Pro28Thrfs*4)	Indel	HMZ	KSA
23099293	2013	4	LCA	CABP4	c.81_82insA; p.(Pro28Thrfs*4)	Indel	c.81_82insA; p.(Pro28Thrfs*4)	Indel	HMZ	KSA
33921607	2021	3	RCD	RDH12	c.821T>C; p.(Leu274Pro)	Missense	c.821T>C; p.(Leu274Pro)	Missense	HMZ	Jordan
33921607	2021	1		RDH12	c.821T>C; p.(Leu274Pro)	Missense	c.821T>C; p.(Leu274Pro)	Missense	HMZ	Jordan
23105016	2013	1	LCA	AIPL1	c.834G>A; p.(Trp278*)	Nonsense	c.834G>A; p.(Trp278*)	Nonsense	HMZ	KSA
34194829	2021	1	Other IRDs	SLC22A4	c.338G>A; p.(Cys113Tyr)	Missense	c.338G>A; p.(Cys113Tyr)	Missense	HMZ	Tunis
19268277	2009	3	LCA	SPATA7	c.322C>T; p.(Arg108*)	Nonsense	c.322C>T; p.(Arg108*)	Nonsense	HMZ	KSA
26355662	2016	1	LCA	AIPL1	c.834G>A; p.(Trp278*)	Nonsense	c.834G>A; p.(Trp278*)	Nonsense	HMZ	KSA
26355662	2016	1	LCA	AIPL1	c.834G>A; p.(Trp278*)	Nonsense	c.834G>A; p.(Trp278*)	Nonsense	HMZ	KSA
26957854	2016	1	Alström syndrome	ALMS1	c.8441C>A; p.(Ser2814*)	Nonsense	c.8441C>A; p.(Ser2814*)	Nonsense	HMZ	KSA
26957854	2016	1	Alström syndrome	ALMS1	c.8441C>A; p.(Ser2814*)	Nonsense	c.8441C>A; p.(Ser2814*)	Nonsense	HMZ	KSA
18636117	2008	2	ACHM	CNGA3	c.847C>T; p.(Arg283Trp)	Missense	c.847C>T; p.(Arg283Trp)	Missense	HMZ	UAE
31725702	2020	1	RCD	SRD5A3	c.286_288delinsTGAGTAAGGC; p.(=)	Indel	c.286_288delinsTGAGTAAGGC; p.(=)	Indel	HMZ	UAE
31725702	2020	1	ACHM	CNGA3	c.847C>T; p.(Arg283Trp)	Missense	c.847C>T; p.(Arg283Trp)	Missense	HMZ	UAE
33974130	2021	1	EORD	STX3	c.138del; p.(Ile46Metfs*8)	Indel	c.138del; p.(Ile46Metfs*8)	Indel	HMZ	Syria
22693042	2012	1	Jalili Syndrome	TMEM237	c.869+1G>A; p.(Met227_Arg290del)	splice site	c.869+1G>A; p.(Met227_Arg290del)	splice site	HMZ	KSA
33974130	2021	1	EORD	STX3	c.739C>T; p.(Arg247*)	Nonsense	c.739C>T; p.(Arg247*)	Nonsense	HMZ	Arab
28965847	2017	2	Jalili Syndrome	SUFU	c.527A>G; p.(His176Arg)	Missense	c.527A>G; p.(His176Arg)	Missense	HMZ	Egypt
22693042	2012	2	Jalili Syndrome	TMEM237	c.869+1G>A; p.(Met227_Arg290del)	splice site	c.869+1G>A; p.(Met227_Arg290del)	splice site	HMZ	KSA
30054919	2018	1	CCRD	TULP1	c.901C>T; p.(Gln301*)	Nonsense	c.901C>T; p.(Gln301*)	Nonsense	HMZ	KSA
28102635	2017	1	Jalili Syndrome	TMEM138	c.128+5G>A; p.(=)	splice site	c.128+5G>A; p.(=)	splice site	HMZ	UAE
26355662	2016	1	LCA	TULP1	c.901C>T; p.(Gln301*)	Nonsense	c.901C>T; p.(Gln301*)	Nonsense	HMZ	KSA
18936139	2009	4	LCA	TULP1	c.901C>T; p.(Gln301*)	Nonsense	c.901C>T; p.(Gln301*)	Nonsense	HMZ	KSA
18936139	2009	14	LCA	TULP1	c.901C>T; p.(Gln301*)	Nonsense	c.901C>T; p.(Gln301*)	Nonsense	HMZ	KSA
18936139	2009	19	LCA	TULP1	c.901C>T; p.(Gln301*)	Nonsense	c.901C>T; p.(Gln301*)	Nonsense	HMZ	KSA
21068128	2010	1	Jalili Syndrome	TMEM67	c.2461G>A; p.(Gly821Ser)	Missense	c.2461G>A; p.(Gly821Ser)	Missense	HMZ	Egypt
26355662	2016	1	CCRD	TRPM1	c.2_3inv; p.?	CNV	c.2_3inv; p.?	CNV	HMZ	KSA
18936139	2009	2	LCA	TULP1	c.901C>T; p.(Gln301*)	Nonsense	c.901C>T; p.(Gln301*)	Nonsense	HMZ	KSA
18936139	2009	3	LCA	TULP1	c.901C>T; p.(Gln301*)	Nonsense	c.901C>T; p.(Gln301*)	Nonsense	HMZ	KSA
24547929	2015	10	RCD	TULP1	c.901C>T; p.(Gln301*)	Nonsense	c.901C>T; p.(Gln301*)	Nonsense	HMZ	Arab
23105016	2013	8	RCD	TULP1	c.901C>T; p.(Gln301*)	Nonsense	c.901C>T; p.(Gln301*)	Nonsense	HMZ	KSA
33369259	2021	1	CSNB	TRPM1	c.3548-3C>G; p.=	Splice site	c.3548-3C>G; p.=	Splice site	HMZ	KSA
32641690	2020	2	CSNB	TRPM1	c.3947T>G; p.(Leu1316Arg)	Missense	c.3947T>G; p.(Leu1316Arg)	Missense	HMZ	Tunis
23105016	2013	2	RCD	TULP1	c.901C>T; p.(Gln301*)	Nonsense	c.901C>T; p.(Gln301*)	Nonsense	HMZ	KSA
23105016	2013	3	RCD	TULP1	c.901C>T; p.(Gln301*)	Nonsense	c.901C>T; p.(Gln301*)	Nonsense	HMZ	KSA
23105016	2013	2	RCD	TULP1	c.901C>T; p.(Gln301*)	Nonsense	c.901C>T; p.(Gln301*)	Nonsense	HMZ	KSA
23105016	2013	3	RCD	TULP1	c.901C>T; p.(Gln301*)	Nonsense	c.901C>T; p.(Gln301*)	Nonsense	HMZ	KSA
23105016	2013	2	RCD	TULP1	c.901C>T; p.(Gln301*)	Nonsense	c.901C>T; p.(Gln301*)	Nonsense	HMZ	KSA
23105016	2013	3	RCD	TULP1	c.901C>T; p.(Gln301*)	Nonsense	c.901C>T; p.(Gln301*)	Nonsense	HMZ	KSA
23105016	2013	3	RCD	TULP1	c.901C>T; p.(Gln301*)	Nonsense	c.901C>T; p.(Gln301*)	Nonsense	HMZ	KSA
23105016	2013	1	RCD	TULP1	c.901C>T; p.(Gln301*)	Nonsense	c.901C>T; p.(Gln301*)	Nonsense	HMZ	KSA
23105016	2013	1	RCD	TULP1	c.901C>T; p.(Gln301*)	Nonsense	c.901C>T; p.(Gln301*)	Nonsense	HMZ	KSA
33441055	2021	1	RCD	TULP1	c.901C>T; p.(Gln301*)	Nonsense	c.901C>T; p.(Gln301*)	Nonsense	HMZ	KSA
26355662	2016	1	RCD	TULP1	c.901C>T; p.(Gln301*)	Nonsense	c.901C>T; p.(Gln301*)	Nonsense	HMZ	KSA
26355662	2016	1	RCD	TULP1	c.901C>T; p.(Gln301*)	Nonsense	c.901C>T; p.(Gln301*)	Nonsense	HMZ	KSA
26355662	2016	1	LCA	TULP1	c.180del; p.(Lys61Serfs*48)	Indel	c.180del; p.(Lys61Serfs*48)	Indel	HMZ	KSA
26355662	2016	1	RCD	TULP1	c.901C>T; p.(Gln301*)	Nonsense	c.901C>T; p.(Gln301*)	Nonsense	HMZ	KSA
26355662	2016	1	RCD	TULP1	c.901C>T; p.(Gln301*)	Nonsense	c.901C>T; p.(Gln301*)	Nonsense	HMZ	KSA
33921607	2021	2	RCD	TULP1	c.1495+2dupT; p.(=)	Indel	c.1495+2dupT; p.(=)	Indel	HMZ	Jordan
33921607	2021	1	RCD	TULP1	c.1081C>T; p.(Arg361 *)	Nonsense	c.1081C>T; p.(Arg361 *)	Nonsense	HMZ	Jordan
26355662	2016	1	RCD	TULP1	c.1495+1G>A; p.(=)	Splice site	c.1495+1G>A; p.(=)	Splice site	HMZ	KSA
26355662	2016	1	RCD	TULP1	c.1256G>A; p.(Arg419Gln)	Missense	c.1256G>A; p.(Arg419Gln)	Missense	HMZ	KSA
26355662	2016	1	RCD	TULP1	c.901C>T; p.(Gln301*)	Nonsense	c.901C>T; p.(Gln301*)	Nonsense	HMZ	KSA
26355662	2016	1	RCD	TULP1	c.901C>T; p.(Gln301*)	Nonsense	c.901C>T; p.(Gln301*)	Nonsense	HMZ	KSA
26355662	2018	3	RCD	TULP1	c.901C>T; p.(Gln301*)	Nonsense	c.901C>T; p.(Gln301*)	Nonsense	HMZ	KSA
26355662	2018	13	RCD	TULP1	c.901C>T; p.(Gln301*)	Nonsense	c.901C>T; p.(Gln301*)	Nonsense	HMZ	KSA
30054919	2018	1	RCD	TULP1	c.901C>T; p.(Gln301*)	Nonsense	c.901C>T; p.(Gln301*)	Nonsense	HMZ	KSA
30054919	2018	1	RCD	TULP1	c.901C>T; p.(Gln301*)	Nonsense	c.901C>T; p.(Gln301*)	Nonsense	HMZ	KSA
31254423	2019	2	ARB	BEST1	c.91C>A; p.(Leu31Met)	Missense	c.91C>A; p.(Leu31Met)	Missense	HMZ	Tunis
31766397	2019	1	ARB	BEST1	c.91C>A; p.(Leu31Met)	Missense	c.91C>A; p.(Leu31Met)	Missense	HMZ	Tunis
23105016	2013	1	RCD	NR2E3	c.951del; p.(Thr318Argfs*6)	Indel	c.951del; p.(Thr318Argfs*6)	Indel	HMZ	KSA
23105016	2013	1	RCD	NR2E3	c.951del; p.(Thr318Argfs*6)	Indel	c.951del; p.(Thr318Argfs*6)	Indel	HMZ	KSA
26355662	2016	1	BBS	BBS5	c.966dup; p.(Ala323Cysfs*57)	Indel	c.966dup; p.(Ala323Cysfs*57)	Indel	HMZ	KSA
24488770	2014	4	BBS	BBS5	c.966dup; p.(Ala323Cysfs*57)	Indel	c.966dup; p.(Ala323Cysfs*57)	Indel	HMZ	KSA
24488770	2014		BBS	BBS5	c.966dup; p.(Ala323Cysfs*57)	Indel	c.966dup; p.(Ala323Cysfs*57)	Indel	HMZ	KSA
24488770	2014		BBS	BBS5	c.966dup; p.(Ala323Cysfs*57)	Indel	c.966dup; p.(Ala323Cysfs*57)	Indel	HMZ	KSA
24488770	2014		BBS	BBS5	c.966dup; p.(Ala323Cysfs*57)	Indel	c.966dup; p.(Ala323Cysfs*57)	Indel	HMZ	KSA
26355662	2016	1	RCD	PDE6B	c.992+1G>A; p.(=)	Splice site	c.992+1G>A; p.(=)	Splice site	HMZ	KSA
26355662	2018	1	RCD	PDE6B	c.992+1G>A; p.(=)	Splice site	c.992+1G>A; p.(=)	Splice site	HMZ	KSA
31725702	2019	1	RCD	RPE65	c.993G>A; p.(Trp331*)	Nonsense	c.993G>A; p.(Trp331*)	Nonsense	HMZ	UAE
31725702	2020	1	RCD	RPE65	c.993G>A; p.(Trp331*)	Nonsense	c.993G>A; p.(Trp331*)	Nonsense	HMZ	UAE
33921607	2021	1		TULP1	c.1087G>A; p.(Gly363Arg)	Missense	c.1087G>A; p.(Gly363Arg)	Missense	HMZ	Jordan
24547929	2015	1	RCD	CERKL	c.999C>A; p.(Cys333*)	Nonsense	c.999C>A; p.(Cys333*)	Nonsense	HMZ	KSA
26355662	2018	1	RCD	CERKL	c.999C>A; p.(Cys333*)	Nonsense	c.999C>A; p.(Cys333*)	Nonsense	HMZ	KSA
23150283	2013	14	USHER	USH1C	c.90+592; p.?	CNV	c.90+592; p.?	CNV	HMZ	KSA
11239869	2001	3	USHER	USH1C	IVS5-2deIA; p.(=)	Indel	IVS5-2deIA; p.(=)	Indel	HMZ	Lebanon
10973247	2000	3	USHER	USH1C	IVS5-2delA; p.(=)	Indel	IVS5-2delA; p.(=)	Indel	HMZ	Lebanon
27440999	2016	2	USHER	USH1C	c.7C>T; p.(Arg3*)	Nonsense	c.7C>T; p.(Arg3*)	Nonsense	HMZ	Tunis
34194829	2021	1	USHER	USH1C	c.360C>T; p.(Gln122*)	Nonsense	c.360C>T; p.(Gln122*)	Nonsense	HMZ	Tunis
27583663	2016	1	USHER	USH1G	c.1188_1190del; p.(Ala397del)	Indel	c.1188_1190del; p.(Ala397del)	Indel	HMZ	Algeria
22876113	2012	3	USHER	USH1G	c.728C>A; p.(Ser243*)	Nonsense	c.728C>A; p.(Ser243*)	Nonsense	HMZ	KSA
25798947	2015	1	USHER	USH1G	c.1195_1196delAG; p.(Leu399Alafs*24)	Indel	c.1195_1196delAG; p.(Leu399Alafs*24)	Indel	HMZ	Tunis
25798947	2015	3	USHER	USH1G	c.52A>T; p.(Lys18*)	Nonsense	c.52A>T; p.(Lys18*)	Nonsense	HMZ	Tunis
27344577	2016	-	Other IRDs	USH2A		CNV		CNV	HMZ	Tunis
16518657	2006	6	EORD	RPE65	c.CGG>TGG; p.(Arg91Trp)	Missense	c.CGG>TGG; p.(Arg91Trp)	Missense	HMZ	Tunis
16518657	2006	5	EORD	RPE65	c.CGG>TGG; p.(Arg91Trp)	Missense	c.CGG>TGG; p.(Arg91Trp)	Missense	HMZ	Tunis
33921607	2021	1	RCD	USH2A	c.8917_8918del; p.(Leu2973Lysfs * 79)	Indel	c.8917_8918del; p.(Leu2973Lysfs * 79)	Indel	HMZ	Jordan
26355662	2018	3	RCD	USH2A	c.4033G>C; p.(Ala1345Pro)	Missense	c.4033G>C; p.(Ala1345Pro)	Missense	HMZ	KSA
26355662	2016	1	RCD	USH2A	c.842C>A; p.(Thr281Lys)	Missense	c.842C>A; p.(Thr281Lys)	Missense	HMZ	KSA
27583663	2016	1	USHER	USH2A	c.2299delG; p.(Glu767Serfs*21)	Indel	c.2299delG; p.(Glu767Serfs*21)	Indel	HMZ	Algeria
27583663	2016	1	USHER	USH2A	c.15017C>T; p.(Thr5006Met)	Missense	c.15017C>T; p.(Thr5006Met)	Missense	HMZ	Algeria
18452394	2008	3	USHER	USH2A	c.2209C>T; p.(Arg737*)	Nonsense	c.2209C>T; p.(Arg737*)	Nonsense	HMZ	Iraq
16823392	2006	6	BBS	FLJ23560	haplotype; .	Missense	haplotype; .	Missense	HMZ	lebanon
26355662	2016	1	USHER	USH2A	c.4429G>T; p.(Gly1477*)	Nonsense	c.4429G>T; p.(Gly1477*)	Nonsense	HMZ	KSA
30054919	2018	1	USHER	USH2A	c.486-1G>C; p.=	Splice site	c.486-1G>C; p.=	Splice site	HMZ	KSA
864228	2022	2	USHER	USH2A	c.11390-1G>A; p.(=)	Splice site	c.11390-1G>A; p.(=)	Splice site	HMZ	Lebanon
25211151	2014	3	USHER	USH2A	c.11907delA; p.(A3970Lfs*14)	Indel	c.11907delA; p.(A3970Lfs*14)	Indel	HMZ	Lebanon
25211151	2014	2	USHER	USH2A	c.14031_14032insA; p.(Ala4678Serfs*5)	Indel	c.14031_14032insA; p.(Ala4678Serfs*5)	Indel	HMZ	Lebanon
25211151	2014	1	USHER	USH2A	c.531_532insA; p.(Thr178Asnfs*4)	Indel	c.531_532insA; p.(Thr178Asnfs*4)	Indel	HMZ	Lebanon
34997822	2022	1	USHER	USH2A	c.5340_5344dup; p.(Leu1782Profs*37)	Indel	c.5340_5344dup; p.(Leu1782Profs*37)	Indel	HMZ	Tunis
16823392	2006	1	BBS	FLJ23560	haplotype; .		haplotype; .		HMZ	lebanon
25060287	2015	2	CSNB	VPS13B	c.11327del; p.(Asn3776Thrfs*102)	Indel	c.11327del; p.(Asn3776Thrfs*102)	Indel	HMZ	Lebanon
32055034	2020		STGD	WDR19	c.2777G>T; p.(Ser926Ile)	Missense	c.2777G>T; p.(Ser926Ile)	Missense	HMZ	KSA
19283855	2009	1	Alström syndrome	ALMS1	IVS18-2A>T; p.=	Splice site	IVS18-2A>T; p.=	Splice site	HMZ	KSA
19283855	2009	1	Alström syndrome	ALMS1	IVS18-2A>T; p.=	Splice site	IVS18-2A>T; p.=	Splice site	HMZ	KSA
28095122	2017	3	RCD	ZNF408	c.653-1G>T;	Splice site	c.653-1G>T;	Splice site	HMZ	Tunis
		1621
